# Supplementary material for: Endoplasmic reticulum stress as a key mechanism in stunted growth of seawater rainbow trout (Oncorhynchus mykiss)
Source: BMC Genomics. 2021 Nov 16;22:824. doi: 10.1186/s12864-021-08153-5 (PMC8594166; doi:10.1186/s12864-021-08153-5)
Supplement: Supplementary file 1 — Additional File 1. TMT proteome dataset output from Proteome discoverer on FG and GS fish liver samples. [file 12864_2021_8153_MOESM1_ESM.xlsx]

## Sheet: RAW
Accession	Coverage	# Peptides	# AAs	MW [kDa]	calc. pI	Score	GS2	GS2 Count	GS2 Variability [%]	GS3	GS3 Count	GS3 Variability [%]	FG1	FG1 Count	FG1 Variability [%]	FG2	FG2 Count	FG2 Variability [%]	GS4	GS4 Count	GS4 Variability [%]	FG3	FG3 Count	FG3 Variability [%]	FG4	FG4 Count	FG4 Variability [%]	FG5	FG5 Count	FG5 Variability [%]	GS5	GS5 Count	GS5 Variability [%]	GS1	GS1	GS1	Description
A0A060YLD3	18.78	13	362	39.1799	8.1333	184.758	1.10902	12	4.904	0.989614	12	10.2409	1.05335	12	6.62548	0.992129	12	7.13344	0.913719	12	8.46916	0.894089	12	4.77739	1.12027	12	7.34538	0.930625	12	5.19078	0.950524	12	9.79208	0.98898	12	8.55199	Fructose-bisphosphate aldolase OS=Oncorhynchus mykiss GN=GSONMT00060394001 PE=3 SV=1 - [A0A060YLD3_ONCMY]
	Sequence	Protein Accessions	# Proteins	# Protein Groups	Activation Type	Modifications	IonScore	Exp Value	Δ Score	Rank	Identity High	Homology Threshold	Quan Info	Quan Usage	127/(126+127+128+129+130+131+127N+128N+129N+130N)	127N/(126+127+128+129+130+131+127N+128N+129N+130N)	128/(126+127+128+129+130+131+127N+128N+129N+130N)	128N/(126+127+128+129+130+131+127N+128N+129N+130N)	129/(126+127+128+129+130+131+127N+128N+129N+130N)	129N/(126+127+128+129+130+131+127N+128N+129N+130N)	130/(126+127+128+129+130+131+127N+128N+129N+130N)	130N/(126+127+128+129+130+131+127N+128N+129N+130N)	131/(126+127+128+129+130+131+127N+128N+129N+130N)	126/(126+127+128+129+130+131+127N+128N+129N+130N)	126	127	128	129	130	131	127N	128N	129N	130N	Charge	m/z [Da]	MH+ [Da]	ΔM [ppm]	RT [min]	First Scan	Last Scan	MS Order	Ions Matched	Spectrum File	Annotation
	fTPQEVGMATVTALR	A0A060YLD3	3	1	HCD	N-Term(TMT10)	69.39	6.15103e-06	1	1	37	24	Unique	Used	1.08579	0.959322	1.06632	1.11328	0.904875	0.874971	1.07377	0.942815	0.955928	0.978037	107160	156942	177970	113470	165567	129746	90935.2	181798	142996	176163	2	925.508	1850.01	1.85772	30.643	2253	2253	MS2	14/156	UoS_BM_TMT_B_HCD_120M_35%.raw
	gILAADESTGTMGk	A0A060YLD3	1	1	HCD	N-Term(TMT10) K14(TMT10)	58.96	6.26393e-05	1	1	36	27	Unique	Used	1.12685	1.06207	0.966744	0.960824	0.929966	0.913783	1.12237	0.946742	1.00759	0.988168	228360	343535	340317	245963	365016	288447	212341	330934	314982	373107	2	904.997	1808.99	1.78348	24.4627	1754	1754	MS2	11/104	UoS_BM_TMT_B_HCD_120M_35%.raw
	gILAADESTGTMGk	A0A060YLD3	1	1	HCD	N-Term(TMT10) K14(TMT10)	55	0.000160644	1	1	37	16	Unique	Used	1.06841	1.12217	0.993772	0.960548	0.923938	0.877065	1.18477	0.923265	0.976401	1.02503	349406	480446	516013	360452	568346	412298	330934	487998	445940	536697	2	904.996	1808.99	1.24364	24.437	1752	1752	MS2	11/104	UoS_BM_TMT_B_HCD_120M_35%.raw
	kFTPQEVGMATVTALR	A0A060YLD3	3	1	HCD	N-Term(TMT10) K1(TMT10)	49.22	0.000297988	1	1	33		Unique	Used	1.05694	0.978033	1.04318	1.0755	0.950446	1.01354	1.1111	0.906596	1.03444	0.744592	111820	209395	238638	163358	234824	192440	127070	240723	227035	232181	3	736.427	2207.27	1.62101	27.8388	2036	2036	MS2	11/180	UoS_BM_TMT_B_HCD_120M_35%.raw
	tQYVTEk	A0A060YLD3	3	1	HCD	N-Term(TMT10) K7(TMT10)	36.46	0.00928628	1	1	36		Unique	Used	1.12161	0.883699	1.07238	0.997499	0.848565	0.932016	1.13034	0.925975	0.945151	1.10133	288676	387838	428179	254561	416955	306892	200395	389685	364393	413908	2	663.888	1326.77	0.873329	19.0921	1275	1275	MS2	12/68	UoS_BM_TMT_B_HCD_120M_35%.raw
	vLAATYk	A0A060YLD3	2	1	HCD	N-Term(TMT10) K7(TMT10)	34.82	0.0107782	0.656806	1	35		Unique	Used	1.20348	1.17835	1.03422	0.947567	0.922649	0.907829	1.11817	0.889489	0.882034	0.979784	406244	658279	653211	437831	652459	453037	422689	585564	561453	628939	2	612.392	1223.78	0.905491	22.9823	1622	1622	MS2	6/48	UoS_BM_TMT_B_HCD_120M_35%.raw
	eLSDIAQR	A0A060YLD3	2	1	HCD	N-Term(TMT10)	33.24	0.0273875	0.486763	1	37		Unique	Used	0.957934	1.05387	1.09246	0.970075	0.829385	0.851946	1.25822	1.10546	0.856223	0.945817	307484	410834	541009	308592	575651	344821	296409	470033	413124	612871	2	580.828	1160.65	1.851	20.409	1395	1395	MS2	7/60	UoS_BM_TMT_B_HCD_120M_35%.raw
	eLSDIAQR	A0A060YLD3	2	1	HCD	N-Term(TMT10)	31.02	0.0445943	0.438749	1	37		Unique	Used	1.04605	0.908763	1.06363	1.07149	0.849859	0.884562	1.30774	0.935299	0.804878	1.05991	325343	423584	497331	298561	564911	306051	241331	490194	404999	489592	2	580.829	1160.65	2.16652	20.3791	1392	1392	MS2	7/60	UoS_BM_TMT_B_HCD_120M_35%.raw
	vLAATYk	A0A060YLD3	2	1	HCD	N-Term(TMT10) K7(TMT10)	30.51	0.0291658	1	1	35		Unique	Used	1.27335	0.995619	1.10839	1.04622	0.852574	0.816443	1.02624	0.98211	0.868983	0.989793	59728.5	101368	101885	58881.9	87151.2	64959	51978.1	94095.3	73487.9	101067	2	612.393	1223.78	1.10499	22.9137	1616	1616	MS2	6/48	UoS_BM_TMT_B_HCD_120M_35%.raw
	qSAQDAFTSR	A0A060YLD3	2	1	HCD	N-Term(TMT10)	19.97	0.356957	1	1	35	27	Unique	Used	1.09685	1.03031	1.15937	0.94122	1.11766	0.834907	0.874643	0.879412	0.964123	1.21115	7431.99	8879.05	10837.1	7849.24	7553.08	7328.75	5469.7	8608.05	7641.83	9202.59	2	670.345	1339.68	1.14136	17.9705	1174	1174	MS2	5/108	UoS_BM_TMT_B_HCD_120M_35%.raw
	iVAPGk	A0A060YLD3	2	1	HCD	N-Term(TMT10) K6(TMT10)	18.24	0.219704	1	1	31	22	Unique	Used	1.12132	0.983645	0.980314	0.986788	0.870474	0.90372	1.15334	0.992077	0.930688	1.06142	846741	1.18007e+06	1.19127e+06	794754	1.29481e+06	919727	678879	1.17326e+06	1.07535e+06	1.34965e+06	2	521.856	1042.7	1.90857	20.5665	1409	1409	MS2	4/40	UoS_BM_TMT_B_HCD_120M_35%.raw
	IVAPGkGILAADESTGTmGK	A0A060YLD3	1	1	HCD	K6(TMT10) M18(Oxidation)	12.84	1.98638	1	1	35	22	No Quan Values	Not Used																					3	721.066	2161.18	5.07	68.5143	4656	4656	MS2	2/208	UoS_BM_TMT_B_HCD_120M_35%.raw
	kFTPQEVGMATVTALR	A0A060YLD3	3	1	HCD	N-Term(TMT10) K1(TMT10)	10.21	2.37246	1	1	33	19	Unique	Used	1.14178	0.856595	0.794949	1.24631	1.22729	0.992643	0.894676	0.520648	1.54287	0.90852	6672.1	11061.7	8893.03	10315.4	9246.58	14036.2	5442.44	13641.4	10873.6	6520.54	3	736.427	2207.27	1.53805	27.7646	2030	2030	MS2	6/180	UoS_BM_TMT_B_HCD_120M_35%.raw
A0A060WQP1	15.63	18	512	56.8742	4.66553	140.43	1.18683	7	9.33673	0.992384	7	10.1879	0.985665	7	1.45451	1.01281	7	8.52622	1.37103	7	2.74608	0.780704	7	9.33845	0.756316	7	8.88227	0.756445	7	13.2098	1.07381	7	10.733	1.17387	7	15.305	Protein disulfide-isomerase OS=Oncorhynchus mykiss GN=GSONMT00036728001 PE=3 SV=1 - [A0A060WQP1_ONCMY]
	Sequence	Protein Accessions	# Proteins	# Protein Groups	Activation Type	Modifications	IonScore	Exp Value	Δ Score	Rank	Identity High	Homology Threshold	Quan Info	Quan Usage	127/(126+127+128+129+130+131+127N+128N+129N+130N)	127N/(126+127+128+129+130+131+127N+128N+129N+130N)	128/(126+127+128+129+130+131+127N+128N+129N+130N)	128N/(126+127+128+129+130+131+127N+128N+129N+130N)	129/(126+127+128+129+130+131+127N+128N+129N+130N)	129N/(126+127+128+129+130+131+127N+128N+129N+130N)	130/(126+127+128+129+130+131+127N+128N+129N+130N)	130N/(126+127+128+129+130+131+127N+128N+129N+130N)	131/(126+127+128+129+130+131+127N+128N+129N+130N)	126/(126+127+128+129+130+131+127N+128N+129N+130N)	126	127	128	129	130	131	127N	128N	129N	130N	Charge	m/z [Da]	MH+ [Da]	ΔM [ppm]	RT [min]	First Scan	Last Scan	MS Order	Ions Matched	Spectrum File	Annotation
	lITLEDEMTk	A0A060WQP1	1	1	HCD	N-Term(TMT10) K10(TMT10)	76.33	1.06045e-06	0.857723	1	36		Unique	Used	1.26157	1.30069	0.826748	0.970028	1.3086	0.798295	0.838547	0.678179	1.00139	1.40756	19906.5	23537.3	17810.8	21181	16689.5	17543.7	15914.4	20446.5	16840.1	16356.2	2	825.975	1650.94	1.77157	30.0441	2205	2205	MS2	9/72	UoS_BM_TMT_B_HCD_120M_35%.raw
	iLEFFGLk	A0A060WQP1	1	1	HCD	N-Term(TMT10) K8(TMT10)	38.89	0.00177543	1	1	31		Unique	Used	1.13206	0.940543	1.01722	0.954064	1.37103	0.917091	0.784902	0.858837	1.07381	1.05269	95939.4	136107	141219	143007	100670	121231	74159.1	129593	124670	133481	2	712.95	1424.89	1.01115	38.6206	2799	2799	MS2	7/56	UoS_BM_TMT_B_HCD_120M_35%.raw
	iLEFFGLk	A0A060WQP1	1	1	HCD	N-Term(TMT10) K8(TMT10)	38.76	0.00185598	1	1	31		Unique	Used	1.18683	0.916774	0.978425	1.01281	1.39699	0.829879	0.744986	0.897897	1.10195	1.02762	335052	510487	485949	521298	341834	445075	258602	492170	403597	499250	2	712.951	1424.89	1.35382	38.6992	2804	2804	MS2	7/56	UoS_BM_TMT_B_HCD_120M_35%.raw
	aDLLAFIk	A0A060WQP1	1	1	HCD	N-Term(TMT10) K8(TMT10)	38.03	0.00306927	0.583224	1	32		Unique	Used	1.31705	0.992384	0.995335	0.97097	1.39643	0.780704	0.660316	0.71173	1.23416	1.17387	19398.2	28711.6	25055	26410.3	15356.1	25264.2	14187.7	23914.1	19243.4	20057.1	2	674.935	1348.86	1.8292	34.5315	2529	2529	MS2	7/56	UoS_BM_TMT_B_HCD_120M_35%.raw
	tLEGFTk	A0A060WV10;A0A060WQP1	3	2	HCD	N-Term(TMT10) K7(TMT10)	36.48	0.00827652	1	1	35		Not Unique	Not Used	1.19582	0.903541	0.969732	1.00968	1.3658	0.833248	0.720422	0.821083	0.982532	1.38927	1.05679e+06	1.2e+06	1.12366e+06	1.18905e+06	771212	925843	594617	1.1447e+06	945425	1.06512e+06	2	627.38	1253.75	1.41307	24.13	1724	1724	MS2	6/48	UoS_BM_TMT_B_HCD_120M_35%.raw
	aDLLAFIk	A0A060WQP1	1	1	HCD	N-Term(TMT10) K8(TMT10)	35.3	0.00640412	0.593201	1	33		Unique	Used	1.29981	0.924191	0.904734	1.07106	1.54335	0.678733	0.756316	0.754529	1.15155	1.12265	19366.7	29580.6	23774.7	30471.2	18361.2	24608.5	13793.1	27537.9	17464.8	22197.2	2	674.935	1348.86	1.9197	34.6105	2534	2534	MS2	7/56	UoS_BM_TMT_B_HCD_120M_35%.raw
	aASMLk	A0A060WV10;A0A060WQP1	2	2	HCD	N-Term(TMT10) K6(TMT10)	32.51	0.031054	0.43402	1	37		Not Unique	Not Used	1.16907	1.20069	1.02176	1.01406	1.27703	0.789842	0.677894	0.804236	0.912891	1.42291	210790	228470	230572	216516	141326	167527	153884	223894	174529	203174	2	539.84	1078.67	2.34489	20.8584	1437	1437	MS2	10/40	UoS_BM_TMT_B_HCD_120M_35%.raw
	dGVVLFk	A0A060WV10;A0A060WQP1	2	2	HCD	N-Term(TMT10) K7(TMT10)	30.36	0.0237476	0.121212	1	34		Not Unique	Not Used	1.32901	0.97792	0.958068	1.07203	1.424	0.821213	0.673653	0.797928	0.830267	1.31934	75986.4	100977	84054.1	93865	54601.4	59236.5	48727.5	92022.2	70548.7	78371	2	618.393	1235.78	1.27563	27.2847	1991	1991	MS2	6/48	UoS_BM_TMT_B_HCD_120M_35%.raw
	gYPTIk	A0A060WV10;A0A060WQP1	3	2	HCD	N-Term(TMT10) K6(TMT10)	29.59	0.0473672	0.656979	1	36		Not Unique	Not Used	1.21662	1.18171	0.914963	1.03549	1.33793	0.772997	0.598229	0.96832	0.925768	1.27911	253035	317498	275713	302912	166543	226863	202242	305298	228088	326664	2	568.858	1136.71	1.24296	21.2543	1472	1472	MS2	5/40	UoS_BM_TMT_B_HCD_120M_35%.raw
	tLEGFTk	A0A060WV10;A0A060WQP1	3	2	HCD	N-Term(TMT10) K7(TMT10)	29.34	0.0428398	1	1	35		Not Unique	Not Used	1.2621	0.92741	0.978933	0.966238	1.34101	0.825681	0.659405	0.821298	0.961095	1.48364	852339	956513	856679	881714	533116	683975	460941	827322	707535	804628	2	627.38	1253.75	1.41307	24.0606	1718	1718	MS2	10/48	UoS_BM_TMT_B_HCD_120M_35%.raw
	iFGGEIk	A0A060WV10;A0A060WQP1	2	2	HCD	N-Term(TMT10) K7(TMT10)	29.09	0.0374247	0.282228	1	34		Not Unique	Not Used	1.05396	0.92895	1.03389	1.08934	1.44526	0.859066	0.710221	0.84665	0.998424	1.15961	126576	151766	171907	180549	109098	135003	87724.4	177219	139868	157599	2	611.385	1221.76	1.41064	26.542	1929	1929	MS2	9/48	UoS_BM_TMT_B_HCD_120M_35%.raw
	iFGGEIk	A0A060WV10;A0A060WQP1	2	2	HCD	N-Term(TMT10) K7(TMT10)	28.85	0.0395511	0.380243	1	34		Not Unique	Not Used	1.24736	0.840619	1.06363	1.01755	1.46694	0.76264	0.761704	0.709306	1.00681	1.31298	221273	277317	273050	282941	180653	210189	122563	255585	191709	203852	2	611.385	1221.76	1.51056	26.6083	1934	1934	MS2	5/48	UoS_BM_TMT_B_HCD_120M_35%.raw
	fLESGGk	A0A060WV10;A0A060WQP1	6	2	HCD	N-Term(TMT10) K7(TMT10)	26.51	0.102298	0.459072	1	36		Not Unique	Not Used	1.15064	0.982979	1.0678	0.908167	1.24342	0.870264	0.798888	0.871526	1.00762	1.23938	130204	159469	170881	149504	118112	131131	89341.8	142198	136372	156139	2	598.359	1195.71	1.67738	22.7687	1604	1604	MS2	6/48	UoS_BM_TMT_B_HCD_120M_35%.raw
	dGVVLFk	A0A060WV10;A0A060WQP1	2	2	HCD	N-Term(TMT10) K7(TMT10)	25.34	0.0754431	0.0805051	1	34		Not Unique	Not Used	1.09913	0.988426	1.11249	1.04177	1.31774	0.77386	0.651516	0.783049	0.988731	1.47584	160834	158016	184679	164355	99919.4	133477	93190.6	169206	125792	145525	2	618.393	1235.78	1.47319	27.3258	1994	1994	MS2	6/48	UoS_BM_TMT_B_HCD_120M_35%.raw
	aSEGFk	A0A060WQP1	1	1	HCD	N-Term(TMT10) K6(TMT10)	22.5	0.229154	0.436	1	36	29	Unique	Used	1.09122	1.08391	0.985665	1.11759	1.36778	0.709721	0.816842	0.823844	0.965937	1.24828	185640	214085	223291	232802	170956	177950	139457	247712	157434	208937	2	548.825	1096.64	2.66338	18.9005	1257	1257	MS2	5/40	UoS_BM_TMT_B_HCD_120M_35%.raw
	aSEGFk	A0A060WQP1	1	1	HCD	N-Term(TMT10) K6(TMT10)	17.73	0.737024	1	1	36	23	Unique	Used	1.16283	1.03743	0.99526	1.07795	1.35637	0.739448	0.711005	0.756445	0.980957	1.45247	165726	175030	172982	177121	114167	138651	102407	183311	125847	147187	2	548.826	1096.64	4.22175	18.8429	1252	1252	MS2	5/40	UoS_BM_TMT_B_HCD_120M_35%.raw
	qLDPIWTk	A0A060WV10;A0A060WQP1	3	2	HCD	N-Term(TMT10) K8(TMT10)	11.14	3.10729		3	36	26	Not Unique	Not Used	1.73854	1.22526	0.988331	1.01682	1.31846	0.893959	0.498116	0.607873	0.680846	1.3698	9322.41	15608.8	10246	10269.5	4770.78	5739.99	7214.24	10313.9	9074.89	7054.97	2	729.941	1458.87	1.42425	27.8436	2037	2037	MS2	3/84	UoS_BM_TMT_B_HCD_120M_35%.raw
	gYPTIk	A0A060WV10;A0A060WQP1	3	2	HCD	N-Term(TMT10) K6(TMT10)	10.33	3.99464	1	1	36	20	Not Unique	Not Used	1.03985	1.08859	0.862957	1.01398	1.16021	0.65228	0.871816	0.880751	1.21119	1.49834	50219.9	45978.1	44059.1	44505.6	41122.2	50288.4	31566	50652.5	32610	50341.8	2	568.859	1136.71	1.56513	21.2047	1468	1468	MS2	6/40	UoS_BM_TMT_B_HCD_120M_35%.raw
Q98974	30.77	8	143	15.17	9.20264	139.829	0.350564	7	9.87039	0.394995	6	42.9245	1.2898	8	9.5517	0.964519	8	10.4262	0.320201	6	12.3347	1.09703	8	6.05713	1.60642	8	10.0024	1.70529	8	7.35392	1.27321	8	8.82031	0.214447	5	29.3006	Alpha-globin IV OS=Oncorhynchus mykiss GN=HBA1 PE=2 SV=1 - [Q98974_ONCMY]
	Sequence	Protein Accessions	# Proteins	# Protein Groups	Activation Type	Modifications	IonScore	Exp Value	Δ Score	Rank	Identity High	Homology Threshold	Quan Info	Quan Usage	127/(126+127+128+129+130+131+127N+128N+129N+130N)	127N/(126+127+128+129+130+131+127N+128N+129N+130N)	128/(126+127+128+129+130+131+127N+128N+129N+130N)	128N/(126+127+128+129+130+131+127N+128N+129N+130N)	129/(126+127+128+129+130+131+127N+128N+129N+130N)	129N/(126+127+128+129+130+131+127N+128N+129N+130N)	130/(126+127+128+129+130+131+127N+128N+129N+130N)	130N/(126+127+128+129+130+131+127N+128N+129N+130N)	131/(126+127+128+129+130+131+127N+128N+129N+130N)	126/(126+127+128+129+130+131+127N+128N+129N+130N)	126	127	128	129	130	131	127N	128N	129N	130N	Charge	m/z [Da]	MH+ [Da]	ΔM [ppm]	RT [min]	First Scan	Last Scan	MS Order	Ions Matched	Spectrum File	Annotation
	fLAAVSAALADk	Q98974	5	1	HCD	N-Term(TMT10) K12(TMT10)	93.63	1.216e-08	0.865962	1	34		Unique	Used	0.561217	0.27682	0.910024	0.922813	0.01	1.14425	1.4665	1.92167	1.68106	0.214447	1927.65	6655.06	12460.7	734.767	18551.4	18718.9	2152.75	12363.1	15342	29457.6	2	817.999	1634.99	1.69976	36.7828	2680	2680	MS2	10/88	UoS_BM_TMT_B_HCD_120M_35%.raw
	aDVVGAEALGR	Q98974	11	1	HCD	N-Term(TMT10)	55.46	0.000128854	0.7674	1	36		Unique	Used	0.27773	0.409436	1.58524	1.06127	0.33874	0.963253	1.6113	1.6816	1.20352			12733.4	83923.7	13473.7	78808.2	51814.6	12310.7	54971.6	49934.4	99664.7	2	643.868	1286.73	1.29459	22.441	1574	1574	MS2	7/80	UoS_BM_TMT_B_HCD_120M_35%.raw
	mLTAYPQTk	Q98974	10	1	HCD	N-Term(TMT10) K9(TMT10)	36.35	0.00993004	1	1	36		Unique	Used	0.314169	0.284451	1.28632	0.947002	0.339757	1.08603	1.74484	1.70581	1.31188	0.137957	61950.6	186114	879903	174616	1.10267e+06	729774	110510	633812	727441	1.3063e+06	2	755.939	1510.87	0.816966	23.9152	1706	1706	MS2	7/72	UoS_BM_TMT_B_HCD_120M_35%.raw
	fLAAVSAALADk	Q98974	5	1	HCD	N-Term(TMT10) K12(TMT10)	33.81	0.0120406	0.439515	1	34		Unique	Used	0.350762		1.25364	1.18313		1.05461	1.29821	1.93347	1.88475			1391.33	5741.91		5493.31	7020.14		5302.02	4729.86	9914.05	2	817.999	1634.99	1.40112	36.6995	2674	2674	MS2	8/88	UoS_BM_TMT_B_HCD_120M_35%.raw
	vDPGNFk	Q98974	8	1	HCD	N-Term(TMT10) K7(TMT10)	29.45	0.0601556	1	1	37	21	Unique	Used	0.350564	0.539066	1.29328	0.930626	0.302678	1.18649	1.68476	1.51563	1.19589	0.328626	10699.3	15056.9	64140.2	11278.4	77193	48232.2	15184	45158.2	57619.9	84150.6	2	617.865	1234.72	1.6943	22.5907	1588	1588	MS2	5/56	UoS_BM_TMT_B_HCD_120M_35%.raw
	vDPGNFk	Q98974	8	1	HCD	N-Term(TMT10) K7(TMT10)	20.31	0.493487	1	1	37	20	Unique	Used	0.336436	0.381064	1.24075	0.870568	0.2594	1.08622	1.90411	1.70477	1.23567	0.172066	85723.1	221116	941604	147906	1.335e+06	762600	164244	646417	807188	1.44837e+06	2	617.865	1234.72	1.6943	22.6443	1593	1593	MS2	6/56	UoS_BM_TMT_B_HCD_120M_35%.raw
	aFWGk	Q98974	10	1	HCD	N-Term(TMT10) K5(TMT10)	16.29	0.899909	1	1	35	20	Unique	Used	0.373903	0.515493	1.40694	0.98236	0.286477	1.16742	1.55305	1.5598	1.19903	0.221119	42612.7	95057.8	413020	63185.5	421198	286243	85946.3	282158	335578	512619	2	533.827	1066.65	2.0035	25.5357	1846	1846	MS2	8/32	UoS_BM_TMT_B_HCD_120M_35%.raw
	aDVVGAEALGR	Q98974	11	1	HCD	N-Term(TMT10)	16.11	1.18045	0.168218	1	36		Unique	Used			1.70257	1.06535	0.364755	1.10794	1.60156	1.72875	1.38396				19045.6	3065.64	16551.5	12589.9		11660.2	12136.1	21649.7	2	643.868	1286.73	0.915113	22.3886	1570	1570	MS2	8/80	UoS_BM_TMT_B_HCD_120M_35%.raw
P69069	41.94	11	124	13.5874	10.3745	123.756	0.875426	11	5.11645	0.982834	11	9.569	1.13478	11	5.47879	0.945779	11	8.10085	0.996461	11	7.11766	1.11861	11	6.32828	0.987015	11	5.60998	0.959339	11	10.9417	1.13008	11	2.51937	0.823507	11	13.2258	Histone H2B OS=Oncorhynchus mykiss PE=1 SV=2 - [H2B_ONCMY]
	Sequence	Protein Accessions	# Proteins	# Protein Groups	Activation Type	Modifications	IonScore	Exp Value	Δ Score	Rank	Identity High	Homology Threshold	Quan Info	Quan Usage	127/(126+127+128+129+130+131+127N+128N+129N+130N)	127N/(126+127+128+129+130+131+127N+128N+129N+130N)	128/(126+127+128+129+130+131+127N+128N+129N+130N)	128N/(126+127+128+129+130+131+127N+128N+129N+130N)	129/(126+127+128+129+130+131+127N+128N+129N+130N)	129N/(126+127+128+129+130+131+127N+128N+129N+130N)	130/(126+127+128+129+130+131+127N+128N+129N+130N)	130N/(126+127+128+129+130+131+127N+128N+129N+130N)	131/(126+127+128+129+130+131+127N+128N+129N+130N)	126/(126+127+128+129+130+131+127N+128N+129N+130N)	126	127	128	129	130	131	127N	128N	129N	130N	Charge	m/z [Da]	MH+ [Da]	ΔM [ppm]	RT [min]	First Scan	Last Scan	MS Order	Ions Matched	Spectrum File	Annotation
	aMGIMNSFVNDIFER	P69069	2	1	HCD	N-Term(TMT10)	52.29	0.000218079	1	1	35	23	Unique	Used	0.812418	0.946968	1.09254	1.0638	1.10176	1.12539	1.07034	0.995669	1.04679	0.586418	280579	512794	796283	603322	720706	620440	391988	758601	803165	812408	2	986.996	1972.98	1.06402	38.35	2780	2780	MS2	13/148	UoS_BM_TMT_B_HCD_120M_35%.raw
	qVHPDTGISSk	P69069	2	1	HCD	N-Term(TMT10) K11(TMT10)	46.45	0.000863962	1	1	35		Unique	Used	1.02011	0.491877	1.32705	0.758637	1.15712	1.02622	1.02584	1.08066	1.09195	0.750044	17151.1	30772.8	46224.6	30282.8	33012	30931.3	9730.85	25855	35002.4	42141	3	542.98	1626.92	1.77472	17.529	1136	1136	MS2	7/120	UoS_BM_TMT_B_HCD_120M_35%.raw
	lLLPGELAk	P69069	2	1	HCD	N-Term(TMT10) K9(TMT10)	38.5	0.0014761	0.615325	1	30		Unique	Used	0.845215	1.02402	1.13478	0.940776	0.944546	1.16636	0.977033	0.959339	1.15861	0.769079	3.01766e+06	4.37503e+06	6.78254e+06	4.24165e+06	5.39505e+06	5.63155e+06	3.47615e+06	5.50165e+06	6.8263e+06	6.41922e+06	2	706.469	1411.93	1.53164	30.5447	2244	2244	MS2	8/64	UoS_BM_TMT_B_HCD_120M_35%.raw
	lLLPGELAk	P69069	2	1	HCD	N-Term(TMT10) K9(TMT10)	36.68	0.00224448	0.525627	1	30		Unique	Used	0.874556	0.982834	1.14216	0.920584	0.910205	1.11861	1.02436	1.01159	1.14929	0.751211	1.90326e+06	2.92306e+06	4.40804e+06	2.63929e+06	3.65238e+06	3.60708e+06	2.1543e+06	3.47622e+06	4.22736e+06	4.37071e+06	2	706.469	1411.93	1.87747	30.6132	2250	2250	MS2	8/64	UoS_BM_TMT_B_HCD_120M_35%.raw
	lLLPGELAk	P69069	2	1	HCD	N-Term(TMT10) K9(TMT10)	35.12	0.00321452	0.555524	1	30		Unique	Used	0.848452	1.01505	1.09284	0.926306	0.961241	1.16628	0.990662	1.03099	1.12971	0.733446	1.90541e+06	2.90779e+06	4.32475e+06	2.85802e+06	3.62187e+06	3.63564e+06	2.28139e+06	3.5866e+06	4.51936e+06	4.56759e+06	2	706.469	1411.93	1.53164	30.5011	2240	2240	MS2	8/64	UoS_BM_TMT_B_HCD_120M_35%.raw
	lLLPGELAk	P69069	2	1	HCD	N-Term(TMT10) K9(TMT10)	33.52	0.00446854	0.577864	1	30		Unique	Used	0.806848	1.05443	1.13189	0.945779	1.01867	1.19119	1.01805	0.82627	1.13519	0.866681	32419.1	39815.1	64495.5	43610.2	53591.5	52601.6	34123.3	52727.7	66462.1	52707.8	2	706.469	1411.93	0.926448	30.4304	2235	2235	MS2	7/64	UoS_BM_TMT_B_HCD_120M_35%.raw
	eIQTAVR	P69069	2	1	HCD	N-Term(TMT10)	30.65	0.051961	0.288418	1	37		Unique	Used	0.875426	1.11223	1.11329	1.00064	0.948623	1.05018	0.90487	0.888539	1.21836	0.913326	520997	658785	967387	619321	726411	860943	548902	850738	893565	864364	2	523.315	1045.62	1.7948	17.6367	1145	1145	MS2	5/64	UoS_BM_TMT_B_HCD_120M_35%.raw
	eIQTAVR	P69069	2	1	HCD	N-Term(TMT10)	23.02	0.301326		2	37	21	Unique	Used	0.939085	1.04291	1.03413	1.00925	1.03211	1.09868	0.939515	0.930312	1.11903	0.83224	665401	990499	1.25949e+06	944437	1.05712e+06	1.10832e+06	721393	1.20265e+06	1.31026e+06	1.26845e+06	2	523.315	1045.62	1.32782	17.684	1149	1149	MS2	6/64	UoS_BM_TMT_B_HCD_120M_35%.raw
	yTSSk	P69069	2	1	HCD	N-Term(TMT10) K5(TMT10)	13.65	1.78217	1	1	36	20	Unique	Used	0.897939	0.9194	1.13845	0.997456	0.938978	1.19208	0.987015	0.880619	1.13008	0.823507	306454	440818	645350	399914	516902	520954	296001	553221	661693	558852	2	522.311	1043.61	0.780223	16.3148	1028	1028	MS2	4/32	UoS_BM_TMT_B_HCD_120M_35%.raw
	pEPAk	P69069	2	1	HCD	N-Term(TMT10) K5(TMT10)	11.2	0.925465	1	1	30		Unique	Used	0.87853	0.726995	1.18264	0.996759	1.00861	1.00614	0.870335	1.0369	1.14734	1.02327	484221	548433	852487	546244	579596	672569	297628	702990	710169	836759	2	500.316	999.625	0.929542	16.755	1070	1070	MS2	3/32	UoS_BM_TMT_B_HCD_120M_35%.raw
	yTSSk	P69069	2	1	HCD	N-Term(TMT10) K5(TMT10)	10.75	2.68826	1	1	35	20	Unique	Used	0.998255	0.819066	1.32464	0.738687	0.996461	1.08934	0.976681	0.922428	1.06542	0.990853	119683	159067	243726	137752	166021	159417	85591.8	132981	196263	190006	2	522.311	1043.62	1.36507	16.2528	1022	1022	MS2	4/32	UoS_BM_TMT_B_HCD_120M_35%.raw
P62797	29.13	5	103	11.3604	11.356	120.703	0.841262	5	1.24016	0.87686	5	12.1295	1.13158	5	2.25628	1.03028	5	3.13443	1.00377	5	5.18513	1.13667	5	2.01244	1.06299	5	1.52904	1	5	2.14011	1.09464	5	3.33437	0.629576	5	1.83991	Histone H4 OS=Oncorhynchus mykiss PE=1 SV=2 - [H4_ONCMY]
	Sequence	Protein Accessions	# Proteins	# Protein Groups	Activation Type	Modifications	IonScore	Exp Value	Δ Score	Rank	Identity High	Homology Threshold	Quan Info	Quan Usage	127/(126+127+128+129+130+131+127N+128N+129N+130N)	127N/(126+127+128+129+130+131+127N+128N+129N+130N)	128/(126+127+128+129+130+131+127N+128N+129N+130N)	128N/(126+127+128+129+130+131+127N+128N+129N+130N)	129/(126+127+128+129+130+131+127N+128N+129N+130N)	129N/(126+127+128+129+130+131+127N+128N+129N+130N)	130/(126+127+128+129+130+131+127N+128N+129N+130N)	130N/(126+127+128+129+130+131+127N+128N+129N+130N)	131/(126+127+128+129+130+131+127N+128N+129N+130N)	126/(126+127+128+129+130+131+127N+128N+129N+130N)	126	127	128	129	130	131	127N	128N	129N	130N	Charge	m/z [Da]	MH+ [Da]	ΔM [ppm]	RT [min]	First Scan	Last Scan	MS Order	Ions Matched	Spectrum File	Annotation
	tVTAMDVVYALk	P62797	1	1	HCD	N-Term(TMT10) K12(TMT10)	51.66	0.000198561	1	1	34		Unique	Used	0.851829	0.754034	1.15327	1.08273	1.10353	1.12124	1.0707	1	1.02465	0.604322	43255.5	80434.1	125743	90400.5	107852	90852.7	46693.2	115505	119708	122063	2	885.019	1769.03	1.3759	33.6084	2464	2464	MS2	11/88	UoS_BM_TMT_B_HCD_120M_35%.raw
	iSGLIYEETR	P62797	1	1	HCD	N-Term(TMT10)	50.49	0.000392161	1	1	36		Unique	Used	0.848299	0.87686	1.11436	1.09746	1.00377	1.13667	1.02868	0.993568	1.07624	0.637389	70948.5	124567	188950	127875	161141	148402	84442.1	182068	188723	188602	2	705.396	1409.79	1.08004	27.0671	1973	1973	MS2	8/72	UoS_BM_TMT_B_HCD_120M_35%.raw
	tVTAMDVVYALk	P62797	1	1	HCD	N-Term(TMT10) K12(TMT10)	39.97	0.00291507	1	1	34	27	Unique	Used	0.841262	0.854284	1.15726	1.03028	1.01244	1.15414	1.07396	0.985565	1.09464	0.592145	264169	495107	786441	516934	674260	604946	329720	685036	768004	749807	2	885.019	1769.03	1.3069	33.5166	2458	2458	MS2	18/88	UoS_BM_TMT_B_HCD_120M_35%.raw
	vFLENVIR	P62797	1	1	HCD	N-Term(TMT10)	38.97	0.00688335	1	1	37	20	Unique	Used	0.834287	0.948599	1.11534	1.00849	0.94482	1.14174	1.0443	1.03987	1.11926	0.630603	1.11982e+06	1.95444e+06	3.01704e+06	1.92024e+06	2.60978e+06	2.46215e+06	1.45735e+06	2.66915e+06	3.02421e+06	3.14907e+06	2	609.875	1218.74	1.95969	29.4883	2162	2162	MS2	6/68	UoS_BM_TMT_B_HCD_120M_35%.raw
	vFLENVIR	P62797	1	1	HCD	N-Term(TMT10)	38.88	0.00699513	1	1	37	20	Unique	Used	0.785209	0.977568	1.13158	1.01959	0.968667	1.1203	1.06299	1.02445	1.12256	0.629576	1.20885e+06	1.98895e+06	3.30971e+06	2.12868e+06	2.87237e+06	2.67008e+06	1.6239e+06	2.91781e+06	3.20855e+06	3.35449e+06	2	609.875	1218.74	1.05825	29.5647	2168	2168	MS2	6/68	UoS_BM_TMT_B_HCD_120M_35%.raw
Q90ZF1	26.95	10	334	35.9414	8.55811	117.574	1.00019	3	7.28785	1.1049	3	7.31056	1.04741	3	4.77655	0.966021	3	1.07752	0.832562	3	1.96399	1.11192	3	13.6372	1.11889	3	2.82701	1.17966	3	6.52949	0.820757	3	22.035	0.804435	3	10.8941	Glyceraldehyde-3-phosphate dehydrogenase OS=Oncorhynchus mykiss PE=2 SV=1 - [Q90ZF1_ONCMY]
	Sequence	Protein Accessions	# Proteins	# Protein Groups	Activation Type	Modifications	IonScore	Exp Value	Δ Score	Rank	Identity High	Homology Threshold	Quan Info	Quan Usage	127/(126+127+128+129+130+131+127N+128N+129N+130N)	127N/(126+127+128+129+130+131+127N+128N+129N+130N)	128/(126+127+128+129+130+131+127N+128N+129N+130N)	128N/(126+127+128+129+130+131+127N+128N+129N+130N)	129/(126+127+128+129+130+131+127N+128N+129N+130N)	129N/(126+127+128+129+130+131+127N+128N+129N+130N)	130/(126+127+128+129+130+131+127N+128N+129N+130N)	130N/(126+127+128+129+130+131+127N+128N+129N+130N)	131/(126+127+128+129+130+131+127N+128N+129N+130N)	126/(126+127+128+129+130+131+127N+128N+129N+130N)	126	127	128	129	130	131	127N	128N	129N	130N	Charge	m/z [Da]	MH+ [Da]	ΔM [ppm]	RT [min]	First Scan	Last Scan	MS Order	Ions Matched	Spectrum File	Annotation
	gASQNIIPASTGAAk	A0A060WRC9;Q90ZF1	5	2	HCD	N-Term(TMT10) K15(TMT10)	73.07	1.71624e-06	0.713699	1	35		Not Unique	Not Used	0.935543	0.875044	1.0964	0.959312	0.8362	1.14293	1.18159	1.04014	0.910539	0.850211	357183	518493	701645	402057	698586	473864	318042	600664	716205	745191	2	922.537	1844.07	1.25842	21.5743	1502	1502	MS2	12/156	UoS_BM_TMT_B_HCD_120M_35%.raw
	vVISAPSADAPMFVMGVNHEk	Q90ZF1	4	1	HCD	N-Term(TMT10) K21(TMT10)	62.74	1.93155e-05	1	1	35		Unique	Used	1.00019	1.1049	1.01367	0.915442	1.06572	1.11192	1.09756	0.937073	1.08724	0.6162	67675.3	144912	169585	133956	169638	147919	104983	149846	182153	175506	3	886.479	2657.42	1.11999	29.963	2198	2198	MS2	20/172	UoS_BM_TMT_B_HCD_120M_35%.raw
	lVIDGHk	Q90Z48;Q90ZF1	6	2	HCD	N-Term(TMT10) K7(TMT10)	37.12	0.00386236	0.346983	1	32		Not Unique	Not Used	0.999565	0.940356	1.0267	0.991087	1.03242	1.12268	1.1468	1.01661	0.777823	0.827197	32946.8	52520.6	62291.8	47062.2	64280.1	38377.4	32403	58833.2	66698	69051	2	620.395	1239.78	0.848241	20.6897	1421	1421	MS2	6/48	UoS_BM_TMT_B_HCD_120M_35%.raw
	tVDGPSGk	A0A060WRC9;Q90ZF1	8	2	HCD	N-Term(TMT10) K8(TMT10)	24.17	0.244434	0.389739	1	38	29	Not Unique	Not Used	0.997884	0.782179	1.10931	0.920273	0.865438	1.13318	1.1705	1.01483	0.94747	0.880938	2.42218e+06	3.61956e+06	4.64616e+06	2.72339e+06	4.52919e+06	3.22714e+06	1.86062e+06	3.77125e+06	4.64743e+06	4.75847e+06	2	609.859	1218.71	1.44738	17.2459	1113	1113	MS2	6/56	UoS_BM_TMT_B_HCD_120M_35%.raw
	dPANIk	Q90Z48;Q90ZF1	6	2	HCD	N-Term(TMT10) K6(TMT10)	23.73	0.145733	0.397809	1	35	28	Not Unique	Not Used	1.00511	0.945912	1.00086	1.05909	0.707138	1.10775	1.39603	0.850492	1.04265	0.752122	38354.4	67616.9	77746.9	41270.9	100186	65865.5	41731.8	80494.7	84259.8	73961.9	2	558.346	1115.68	1.99401	18.9568	1262	1262	MS2	5/48	UoS_BM_TMT_B_HCD_120M_35%.raw
	iTGMAFR	Q90ZF1	1	1	HCD	N-Term(TMT10)	21.41	0.335004	1	1	36	29	Unique	Used	0.95102	0.63286	1.08669	0.973042	0.832562	1.2142	1.11889	1.23162	0.820757	0.804435	60065.8	93678.6	123602	71148.4	117574	75917.4	40882.1	108287	135232	156827	2	512.795	1024.58	1.73733	24.3315	1742	1742	MS2	5/48	UoS_BM_TMT_B_HCD_120M_35%.raw
	yENSLk	Q90Z48;Q90ZF1	3	2	HCD	N-Term(TMT10) K6(TMT10)	20.52	0.356637	0.254873	1	36	29	Not Unique	Not Used	0.97629	0.855481	1.08389	1.12646	0.804417	1.03674	1.10282	1.03657	0.896902	0.911936	117117	165405	212043	118236	199318	142689	95050.8	215614	198599	227021	2	606.356	1211.71	1.43976	19.6188	1324	1324	MS2	5/52	UoS_BM_TMT_B_HCD_120M_35%.raw
	fHGEVk	Q90Z48;Q90ZF1	6	2	HCD	N-Term(TMT10) K6(TMT10)	18.3	0.851966	0.148087	1	37	29	Not Unique	Not Used	1.21974	0.98052	1.09454	0.97719	0.841931	0.986325	1.00397	1.02466	0.913455	0.86003	14406.9	26955	27930.1	16141.6	23668.3	18955.6	14210.4	24397.5	24645.1	29271.8	2	587.852	1174.7	-0.902365	17.6242	1144	1144	MS2	4/40	UoS_BM_TMT_B_HCD_120M_35%.raw
	iTGMAFR	Q90ZF1	1	1	HCD	N-Term(TMT10)	13.6	2.01452	1	1	36	21	Unique	Used	1.11683	1.15938	1.04741	0.966021	0.821533	0.872186	1.18953	1.17966	0.698773	0.863545	36381.8	62072.8	67220.2	39612.9	70527.9	36469.2	42258.5	60658.6	54810.1	84755.4	2	512.795	1024.58	1.97561	24.2847	1738	1738	MS2	4/48	UoS_BM_TMT_B_HCD_120M_35%.raw
	lVTWYDNEFGYSNR	Q90Z48;Q90ZF1	3	2	HCD	N-Term(TMT10)	10.2	2.822		2	34	23	Not Unique	Not Used	1.22139	0.695556	0.979589	0.940401	0.568418	1.38889	1.30663	0.962527	0.920582	0.718093	2757.48	6187.28	5730.05	2498.12	7061.1	4379.11	2310.76	5382.12	7955.25	6303.13	2	996.988	1992.97	1.42197	31.8978	2344	2344	MS2	5/132	UoS_BM_TMT_B_HCD_120M_35%.raw
A0A060Y0I2	5.78	3	415	47.9427	4.4624	111.288	1.20634	1		1.02017	1		0.794333	1		1.01864	1		1.48787	1		0.94009	1		0.691459	1		0.724553	1		0.841522	1		1.60932	1		Uncharacterized protein OS=Oncorhynchus mykiss GN=GSONMT00032114001 PE=3 SV=1 - [A0A060Y0I2_ONCMY]
	Sequence	Protein Accessions	# Proteins	# Protein Groups	Activation Type	Modifications	IonScore	Exp Value	Δ Score	Rank	Identity High	Homology Threshold	Quan Info	Quan Usage	127/(126+127+128+129+130+131+127N+128N+129N+130N)	127N/(126+127+128+129+130+131+127N+128N+129N+130N)	128/(126+127+128+129+130+131+127N+128N+129N+130N)	128N/(126+127+128+129+130+131+127N+128N+129N+130N)	129/(126+127+128+129+130+131+127N+128N+129N+130N)	129N/(126+127+128+129+130+131+127N+128N+129N+130N)	130/(126+127+128+129+130+131+127N+128N+129N+130N)	130N/(126+127+128+129+130+131+127N+128N+129N+130N)	131/(126+127+128+129+130+131+127N+128N+129N+130N)	126/(126+127+128+129+130+131+127N+128N+129N+130N)	126	127	128	129	130	131	127N	128N	129N	130N	Charge	m/z [Da]	MH+ [Da]	ΔM [ppm]	RT [min]	First Scan	Last Scan	MS Order	Ions Matched	Spectrum File	Annotation
	sGTIFDNFLVSDDVk	A0A060Y0I2	1	1	HCD	N-Term(TMT10) K15(TMT10)	85.36	1.33311e-07	1	1	36		Unique	Used	1.20634	1.02017	0.794333	1.01864	1.48787	0.94009	0.691459	0.724553	0.841522	1.60932	17029.1	16839.6	12803.7	18018.8	10296.8	11030.8	9339.22	16064.9	14837.9	13074.7	2	1058.07	2115.14	0.583495	34.0435	2494	2494	MS2	18/144	UoS_BM_TMT_B_HCD_120M_35%.raw
	gLQTSQDAR	A0A060VSV9;A0A060YGW4;A0A060Y0I2	6	3	HCD	N-Term(TMT10)	42.97	0.00245265	1	1	36		Not Unique	Not Used	1.33299	1.08014	0.881996	1.16329	1.11791	0.928643	0.558815	0.786045	1.00499	1.36102	76875.1	99326	75887.6	72267.3	44419.8	70319.3	52782.5	97930.6	78239	75714.7	2	602.829	1204.65	2.42345	15.9425	992	992	MS2	7/88	UoS_BM_TMT_B_HCD_120M_35%.raw
	gLQTSQDAR	A0A060VSV9;A0A060YGW4;A0A060Y0I2	6	3	HCD	N-Term(TMT10)	42.54	0.00270792	1	1	36		Not Unique	Not Used	1.43071	1.17056	0.844355	0.979733	1.18941	0.840247	0.737932	0.923113	0.909722	1.16702	38257.9	61874.2	42164.8	44625.8	34044.5	36943.9	33199.1	47869.4	41086.8	51607	2	602.829	1204.65	1.81546	15.8793	987	987	MS2	7/88	UoS_BM_TMT_B_HCD_120M_35%.raw
P02254	17.53	7	194	19.3967	10.8579	108.848	0.941691	3	3.5919	1.02815	3	8.47299	1.18234	3	13.5315	0.853319	3	8.42249	0.936543	3	2.8311	1.11268	3	1.04704	1.03075	3	7.00531	0.915687	3	3.85954	1.04869	3	5.95946	0.818716	3	14.144	Histone H1 OS=Salmo trutta PE=1 SV=1 - [H1_SALTR]
	Sequence	Protein Accessions	# Proteins	# Protein Groups	Activation Type	Modifications	IonScore	Exp Value	Δ Score	Rank	Identity High	Homology Threshold	Quan Info	Quan Usage	127/(126+127+128+129+130+131+127N+128N+129N+130N)	127N/(126+127+128+129+130+131+127N+128N+129N+130N)	128/(126+127+128+129+130+131+127N+128N+129N+130N)	128N/(126+127+128+129+130+131+127N+128N+129N+130N)	129/(126+127+128+129+130+131+127N+128N+129N+130N)	129N/(126+127+128+129+130+131+127N+128N+129N+130N)	130/(126+127+128+129+130+131+127N+128N+129N+130N)	130N/(126+127+128+129+130+131+127N+128N+129N+130N)	131/(126+127+128+129+130+131+127N+128N+129N+130N)	126/(126+127+128+129+130+131+127N+128N+129N+130N)	126	127	128	129	130	131	127N	128N	129N	130N	Charge	m/z [Da]	MH+ [Da]	ΔM [ppm]	RT [min]	First Scan	Last Scan	MS Order	Ions Matched	Spectrum File	Annotation
	sGVSLAALk	P02254;C1BG80	8	2	HCD	N-Term(TMT10) K9(TMT10)	58.89	3.89948e-05	0.67278	1	34		Not Unique	Not Used	0.966164	0.890656	1.05108	0.995552	0.932899	1.09627	0.915868	1.06963	1.16653	0.776841	60531.3	99314.6	124757	83194.6	100431	112599	60040.9	115616	127414	142132	2	652.422	1303.84	1.59409	25.5247	1845	1845	MS2	8/64	UoS_BM_TMT_B_HCD_120M_35%.raw
	sGVSLAALk	P02254;C1BG80	8	2	HCD	N-Term(TMT10) K9(TMT10)	56.69	6.65368e-05	0.642089	1	34		Not Unique	Not Used	0.950457	0.853714	1.19945	0.948005	0.939107	1.12134	0.988877	0.959999	1.1107	0.78323	78456.8	125600	183023	107664	139403	137825	73985	141533	167545	163992	2	652.422	1303.84	1.31322	25.4425	1838	1838	MS2	8/64	UoS_BM_TMT_B_HCD_120M_35%.raw
	gTGASGSFk	P02254;C1BG80	8	2	HCD	N-Term(TMT10) K9(TMT10)	49.47	0.000405597	1	1	35		Not Unique	Not Used	0.784698	1.09661	1.19911	0.849842	0.769383	1.08794	1.14635	1.04122	1.12169	0.808908	87750.8	112297	198150	95523	175008	150736	102919	137404	176040	192621	2	635.365	1269.72	1.1688	18.3046	1203	1203	MS2	8/64	UoS_BM_TMT_B_HCD_120M_35%.raw
	sLAAGGYDVEk	P02254	2	1	HCD	N-Term(TMT10) K11(TMT10)	28.62	0.0630685	0.506988	1	36		Unique	Used	0.941691	0.969396	1.18234	0.68176	0.896223	1.10482	1.03075	0.994293	1.17501	0.994231	11244.9	14050.4	20370	11601	16406.2	16462.6	9485.46	11492.3	18638.6	19177.5	2	784.441	1567.88	1.14952	22.7849	1606	1606	MS2	9/80	UoS_BM_TMT_B_HCD_120M_35%.raw
	gTGASGSFk	P02254;C1BG80	8	2	HCD	N-Term(TMT10) K9(TMT10)	28.2	0.0543368	1	1	35		Not Unique	Not Used	0.855807	1.04735	1.19362	0.979551	0.889197	1.10695	0.864168	0.980827	1.05263	0.992942	17574.7	19982.7	32182.1	18012.5	21525.3	23079.7	16037.8	25840.3	29224.3	29605.1	2	635.365	1269.72	1.1688	18.3903	1211	1211	MS2	11/64	UoS_BM_TMT_B_HCD_120M_35%.raw
	sLVTk	P02254	2	1	HCD	N-Term(TMT10) K5(TMT10)	21.14	0.308037	0.40492	1	36	26	Unique	Used	0.964505	1.16676	1.07443	0.901795	0.936543	1.11268	1.14623	0.891849	1.04869	0.740611	141948	243871	313690	205438	309172	248989	193470	257606	318100	291503	2	503.34	1005.67	1.83037	19.7444	1335	1335	MS2	8/32	UoS_BM_TMT_B_HCD_120M_35%.raw
	sLVTk	P02254	2	1	HCD	N-Term(TMT10) K5(TMT10)	19.08	0.494997	0.471174	1	36	24	Unique	Used	0.889254	1.02815	1.31774	0.853319	0.954427	1.15616	0.982051	0.915687	1.00654	0.818716	41919.9	60065.9	102778	55929.8	70763.3	63842.4	45544.5	65118.8	88299.4	79955	2	503.34	1005.67	2.01244	19.8026	1340	1340	MS2	4/32	UoS_BM_TMT_B_HCD_120M_35%.raw
C1BG80	19.1	9	178	19.1334	12.103	108.848		0			0			0			0			0			0			0			0			0			0		Histone H1 OS=Oncorhynchus mykiss GN=H1 PE=2 SV=1 - [C1BG80_ONCMY]
	Sequence	Protein Accessions	# Proteins	# Protein Groups	Activation Type	Modifications	IonScore	Exp Value	Δ Score	Rank	Identity High	Homology Threshold	Quan Info	Quan Usage	127/(126+127+128+129+130+131+127N+128N+129N+130N)	127N/(126+127+128+129+130+131+127N+128N+129N+130N)	128/(126+127+128+129+130+131+127N+128N+129N+130N)	128N/(126+127+128+129+130+131+127N+128N+129N+130N)	129/(126+127+128+129+130+131+127N+128N+129N+130N)	129N/(126+127+128+129+130+131+127N+128N+129N+130N)	130/(126+127+128+129+130+131+127N+128N+129N+130N)	130N/(126+127+128+129+130+131+127N+128N+129N+130N)	131/(126+127+128+129+130+131+127N+128N+129N+130N)	126/(126+127+128+129+130+131+127N+128N+129N+130N)	126	127	128	129	130	131	127N	128N	129N	130N	Charge	m/z [Da]	MH+ [Da]	ΔM [ppm]	RT [min]	First Scan	Last Scan	MS Order	Ions Matched	Spectrum File	Annotation
	sGVSLAALk	P02254;C1BG80	8	2	HCD	N-Term(TMT10) K9(TMT10)	58.89	3.89948e-05	0.67278	1	34		Not Unique	Not Used	0.966164	0.890656	1.05108	0.995552	0.932899	1.09627	0.915868	1.06963	1.16653	0.776841	60531.3	99314.6	124757	83194.6	100431	112599	60040.9	115616	127414	142132	2	652.422	1303.84	1.59409	25.5247	1845	1845	MS2	8/64	UoS_BM_TMT_B_HCD_120M_35%.raw
	sGVSLAALk	P02254;C1BG80	8	2	HCD	N-Term(TMT10) K9(TMT10)	56.69	6.65368e-05	0.642089	1	34		Not Unique	Not Used	0.950457	0.853714	1.19945	0.948005	0.939107	1.12134	0.988877	0.959999	1.1107	0.78323	78456.8	125600	183023	107664	139403	137825	73985	141533	167545	163992	2	652.422	1303.84	1.31322	25.4425	1838	1838	MS2	8/64	UoS_BM_TMT_B_HCD_120M_35%.raw
	gTGASGSFk	P02254;C1BG80	8	2	HCD	N-Term(TMT10) K9(TMT10)	49.47	0.000405597	1	1	35		Not Unique	Not Used	0.784698	1.09661	1.19911	0.849842	0.769383	1.08794	1.14635	1.04122	1.12169	0.808908	87750.8	112297	198150	95523	175008	150736	102919	137404	176040	192621	2	635.365	1269.72	1.1688	18.3046	1203	1203	MS2	8/64	UoS_BM_TMT_B_HCD_120M_35%.raw
	gTGASGSFk	P02254;C1BG80	8	2	HCD	N-Term(TMT10) K9(TMT10)	28.2	0.0543368	1	1	35		Not Unique	Not Used	0.855807	1.04735	1.19362	0.979551	0.889197	1.10695	0.864168	0.980827	1.05263	0.992942	17574.7	19982.7	32182.1	18012.5	21525.3	23079.7	16037.8	25840.3	29224.3	29605.1	2	635.365	1269.72	1.1688	18.3903	1211	1211	MS2	11/64	UoS_BM_TMT_B_HCD_120M_35%.raw
	SGVIAIPQATPATTTK	C1BG80	5	1	HCD		16.9	0.91674		5	36	29	No Quan Labels	Not Used																					3	519.297	1555.88	4.26399	1.37481	86	86	MS2	2/152	UoS_BM_TMT_B_HCD_120M_35%.raw
	SGVIAIPQATPATTTK	C1BG80	5	1	HCD		10.18	4.17819		8	36	24	No Quan Labels	Not Used																	643.4				3	519.296	1555.87	2.96944	103.835	6830	6830	MS2	2/152	UoS_BM_TMT_B_HCD_120M_35%.raw
	SGVIAIPQATPATTTK	C1BG80	5	1	HCD		10.16	4.28904		8	36	24	No Quan Labels	Not Used																					3	519.297	1555.88	4.38168	96.61	6386	6386	MS2	2/152	UoS_BM_TMT_B_HCD_120M_35%.raw
	SGVIAIPQATPATTTK	C1BG80	5	1	HCD		10.13	4.64874		7	36	24	No Quan Labels	Not Used																			682.243		3	519.297	1555.88	4.97011	81.9223	5483	5483	MS2	2/152	UoS_BM_TMT_B_HCD_120M_35%.raw
	SGVIAIPQATPATTTK	C1BG80	5	1	HCD		10.12	4.65946		9	36	24	No Quan Labels	Not Used																					3	519.297	1555.88	4.97011	91.9587	6100	6100	MS2	2/152	UoS_BM_TMT_B_HCD_120M_35%.raw
A0A060YGW4	5.76	3	417	47.8258	4.48779	106.582	1.52192	1		0.802777	1		0.826871	1		1.06059	1		1.14542	1		0.904998	1		0.495981	1		1.05243	1		1.02954	1		1.19629	1		Uncharacterized protein OS=Oncorhynchus mykiss GN=GSONMT00046460001 PE=3 SV=1 - [A0A060YGW4_ONCMY]
	Sequence	Protein Accessions	# Proteins	# Protein Groups	Activation Type	Modifications	IonScore	Exp Value	Δ Score	Rank	Identity High	Homology Threshold	Quan Info	Quan Usage	127/(126+127+128+129+130+131+127N+128N+129N+130N)	127N/(126+127+128+129+130+131+127N+128N+129N+130N)	128/(126+127+128+129+130+131+127N+128N+129N+130N)	128N/(126+127+128+129+130+131+127N+128N+129N+130N)	129/(126+127+128+129+130+131+127N+128N+129N+130N)	129N/(126+127+128+129+130+131+127N+128N+129N+130N)	130/(126+127+128+129+130+131+127N+128N+129N+130N)	130N/(126+127+128+129+130+131+127N+128N+129N+130N)	131/(126+127+128+129+130+131+127N+128N+129N+130N)	126/(126+127+128+129+130+131+127N+128N+129N+130N)	126	127	128	129	130	131	127N	128N	129N	130N	Charge	m/z [Da]	MH+ [Da]	ΔM [ppm]	RT [min]	First Scan	Last Scan	MS Order	Ions Matched	Spectrum File	Annotation
	sGTIFDNFLIGDDIk	A0A060YGW4	1	1	HCD	N-Term(TMT10) K15(TMT10)	80.41	3.83073e-07	0.835344	1	36		Unique	Used	1.52192	0.802777	0.826871	1.06059	1.14542	0.904998	0.495981	1.05243	1.02954	1.19629	15115	25367.5	15914.4	16563.4	8819.09	16114.1	8775.19	19972.2	17055.8	22676.5	2	1057.08	2113.16	1.05183	36.0367	2630	2630	MS2	18/144	UoS_BM_TMT_B_HCD_120M_35%.raw
	gLQTSQDAR	A0A060VSV9;A0A060YGW4;A0A060Y0I2	6	3	HCD	N-Term(TMT10)	42.97	0.00245265	1	1	36		Not Unique	Not Used	1.33299	1.08014	0.881996	1.16329	1.11791	0.928643	0.558815	0.786045	1.00499	1.36102	76875.1	99326	75887.6	72267.3	44419.8	70319.3	52782.5	97930.6	78239	75714.7	2	602.829	1204.65	2.42345	15.9425	992	992	MS2	7/88	UoS_BM_TMT_B_HCD_120M_35%.raw
	gLQTSQDAR	A0A060VSV9;A0A060YGW4;A0A060Y0I2	6	3	HCD	N-Term(TMT10)	42.54	0.00270792	1	1	36		Not Unique	Not Used	1.43071	1.17056	0.844355	0.979733	1.18941	0.840247	0.737932	0.923113	0.909722	1.16702	38257.9	61874.2	42164.8	44625.8	34044.5	36943.9	33199.1	47869.4	41086.8	51607	2	602.829	1204.65	1.81546	15.8793	987	987	MS2	7/88	UoS_BM_TMT_B_HCD_120M_35%.raw
A0A060WV10	13.39	14	508	56.1368	4.729	106.089	0.940911	3	17.535	0.699231	3	12.1088	1.60387	3	2.69748	1.76785	3	0.846413	1.1648	3	9.44344	0.692091	3	4.44644	0.628849	3	2.83647	0.904948	1		0.892492	3	1.0824	1.91565	3	3.77085	Protein disulfide-isomerase OS=Oncorhynchus mykiss GN=GSONMT00038745001 PE=3 SV=1 - [A0A060WV10_ONCMY]
	Sequence	Protein Accessions	# Proteins	# Protein Groups	Activation Type	Modifications	IonScore	Exp Value	Δ Score	Rank	Identity High	Homology Threshold	Quan Info	Quan Usage	127/(126+127+128+129+130+131+127N+128N+129N+130N)	127N/(126+127+128+129+130+131+127N+128N+129N+130N)	128/(126+127+128+129+130+131+127N+128N+129N+130N)	128N/(126+127+128+129+130+131+127N+128N+129N+130N)	129/(126+127+128+129+130+131+127N+128N+129N+130N)	129N/(126+127+128+129+130+131+127N+128N+129N+130N)	130/(126+127+128+129+130+131+127N+128N+129N+130N)	130N/(126+127+128+129+130+131+127N+128N+129N+130N)	131/(126+127+128+129+130+131+127N+128N+129N+130N)	126/(126+127+128+129+130+131+127N+128N+129N+130N)	126	127	128	129	130	131	127N	128N	129N	130N	Charge	m/z [Da]	MH+ [Da]	ΔM [ppm]	RT [min]	First Scan	Last Scan	MS Order	Ions Matched	Spectrum File	Annotation
	mDSTANEIETVk	A0A060WV10	1	1	HCD	N-Term(TMT10) K12(TMT10)	51.36	0.000332668	1	1	36		Unique	Used	1.17933	0.94784	1.05683	0.979315	1.45006	0.855187	0.569398	0.904948	0.963465	1.24927	11084.9	13804.7	14284.4	14725.6	7110.14	10590.2	7276.13	12951.1	11318.5	13693.4	2	898.48	1795.95	0.45584	24.0006	1714	1714	MS2	8/112	UoS_BM_TMT_B_HCD_120M_35%.raw
	tELLAFIk	A0A060WV10	1	1	HCD	N-Term(TMT10) K8(TMT10)	46.47	0.000408017	1	1	32		Unique	Used	0.940911	0.699231	1.60387	1.77794	1.09061	0.671334	0.64088	0.01	0.885976	1.91565	83991.5	54422.9	107120	54727	39544.2	48120.7	26523.4	116183	43904.6	2801.62	2	696.948	1392.89	1.62132	33.2432	2439	2439	MS2	7/56	UoS_BM_TMT_B_HCD_120M_35%.raw
	tELLAFIk	A0A060WV10	1	1	HCD	N-Term(TMT10) K8(TMT10)	45.81	0.000637685	1	1	33		Unique	Used	0.829627	0.642123	1.63305	1.76785	1.1648	0.692091	0.628849	0.01	0.892492	1.96437	85230.2	47486.1	107932	57840.8	38397.5	47969.4	24103.3	114320	44790.4	3252.67	2	696.948	1392.89	1.79659	33.1443	2432	2432	MS2	7/56	UoS_BM_TMT_B_HCD_120M_35%.raw
	tLEGFTk	A0A060WV10;A0A060WQP1	3	2	HCD	N-Term(TMT10) K7(TMT10)	36.48	0.00827652	1	1	35		Not Unique	Not Used	1.19582	0.903541	0.969732	1.00968	1.3658	0.833248	0.720422	0.821083	0.982532	1.38927	1.05679e+06	1.2e+06	1.12366e+06	1.18905e+06	771212	925843	594617	1.1447e+06	945425	1.06512e+06	2	627.38	1253.75	1.41307	24.13	1724	1724	MS2	6/48	UoS_BM_TMT_B_HCD_120M_35%.raw
	aASMLk	A0A060WV10;A0A060WQP1	2	2	HCD	N-Term(TMT10) K6(TMT10)	32.51	0.031054	0.43402	1	37		Not Unique	Not Used	1.16907	1.20069	1.02176	1.01406	1.27703	0.789842	0.677894	0.804236	0.912891	1.42291	210790	228470	230572	216516	141326	167527	153884	223894	174529	203174	2	539.84	1078.67	2.34489	20.8584	1437	1437	MS2	10/40	UoS_BM_TMT_B_HCD_120M_35%.raw
	dGVVLFk	A0A060WV10;A0A060WQP1	2	2	HCD	N-Term(TMT10) K7(TMT10)	30.36	0.0237476	0.121212	1	34		Not Unique	Not Used	1.32901	0.97792	0.958068	1.07203	1.424	0.821213	0.673653	0.797928	0.830267	1.31934	75986.4	100977	84054.1	93865	54601.4	59236.5	48727.5	92022.2	70548.7	78371	2	618.393	1235.78	1.27563	27.2847	1991	1991	MS2	6/48	UoS_BM_TMT_B_HCD_120M_35%.raw
	gYPTIk	A0A060WV10;A0A060WQP1	3	2	HCD	N-Term(TMT10) K6(TMT10)	29.59	0.0473672	0.656979	1	36		Not Unique	Not Used	1.21662	1.18171	0.914963	1.03549	1.33793	0.772997	0.598229	0.96832	0.925768	1.27911	253035	317498	275713	302912	166543	226863	202242	305298	228088	326664	2	568.858	1136.71	1.24296	21.2543	1472	1472	MS2	5/40	UoS_BM_TMT_B_HCD_120M_35%.raw
	tLEGFTk	A0A060WV10;A0A060WQP1	3	2	HCD	N-Term(TMT10) K7(TMT10)	29.34	0.0428398	1	1	35		Not Unique	Not Used	1.2621	0.92741	0.978933	0.966238	1.34101	0.825681	0.659405	0.821298	0.961095	1.48364	852339	956513	856679	881714	533116	683975	460941	827322	707535	804628	2	627.38	1253.75	1.41307	24.0606	1718	1718	MS2	10/48	UoS_BM_TMT_B_HCD_120M_35%.raw
	iFGGEIk	A0A060WV10;A0A060WQP1	2	2	HCD	N-Term(TMT10) K7(TMT10)	29.09	0.0374247	0.282228	1	34		Not Unique	Not Used	1.05396	0.92895	1.03389	1.08934	1.44526	0.859066	0.710221	0.84665	0.998424	1.15961	126576	151766	171907	180549	109098	135003	87724.4	177219	139868	157599	2	611.385	1221.76	1.41064	26.542	1929	1929	MS2	9/48	UoS_BM_TMT_B_HCD_120M_35%.raw
	iFGGEIk	A0A060WV10;A0A060WQP1	2	2	HCD	N-Term(TMT10) K7(TMT10)	28.85	0.0395511	0.380243	1	34		Not Unique	Not Used	1.24736	0.840619	1.06363	1.01755	1.46694	0.76264	0.761704	0.709306	1.00681	1.31298	221273	277317	273050	282941	180653	210189	122563	255585	191709	203852	2	611.385	1221.76	1.51056	26.6083	1934	1934	MS2	5/48	UoS_BM_TMT_B_HCD_120M_35%.raw
	fLESGGk	A0A060WV10;A0A060WQP1	6	2	HCD	N-Term(TMT10) K7(TMT10)	26.51	0.102298	0.459072	1	36		Not Unique	Not Used	1.15064	0.982979	1.0678	0.908167	1.24342	0.870264	0.798888	0.871526	1.00762	1.23938	130204	159469	170881	149504	118112	131131	89341.8	142198	136372	156139	2	598.359	1195.71	1.67738	22.7687	1604	1604	MS2	6/48	UoS_BM_TMT_B_HCD_120M_35%.raw
	dGVVLFk	A0A060WV10;A0A060WQP1	2	2	HCD	N-Term(TMT10) K7(TMT10)	25.34	0.0754431	0.0805051	1	34		Not Unique	Not Used	1.09913	0.988426	1.11249	1.04177	1.31774	0.77386	0.651516	0.783049	0.988731	1.47584	160834	158016	184679	164355	99919.4	133477	93190.6	169206	125792	145525	2	618.393	1235.78	1.47319	27.3258	1994	1994	MS2	6/48	UoS_BM_TMT_B_HCD_120M_35%.raw
	qLDPIWTk	A0A060WV10;A0A060WQP1	3	2	HCD	N-Term(TMT10) K8(TMT10)	11.14	3.10729		3	36	26	Not Unique	Not Used	1.73854	1.22526	0.988331	1.01682	1.31846	0.893959	0.498116	0.607873	0.680846	1.3698	9322.41	15608.8	10246	10269.5	4770.78	5739.99	7214.24	10313.9	9074.89	7054.97	2	729.941	1458.87	1.42425	27.8436	2037	2037	MS2	3/84	UoS_BM_TMT_B_HCD_120M_35%.raw
	gYPTIk	A0A060WV10;A0A060WQP1	3	2	HCD	N-Term(TMT10) K6(TMT10)	10.33	3.99464	1	1	36	20	Not Unique	Not Used	1.03985	1.08859	0.862957	1.01398	1.16021	0.65228	0.871816	0.880751	1.21119	1.49834	50219.9	45978.1	44059.1	44505.6	41122.2	50288.4	31566	50652.5	32610	50341.8	2	568.859	1136.71	1.56513	21.2047	1468	1468	MS2	6/40	UoS_BM_TMT_B_HCD_120M_35%.raw
A0A060Y6R4	19.84	5	126	14.0042	7.92822	105.989	1.09395	2	5.17804	1.01182	2	2.44752	1.16242	2	1.45289	0.885664	2	4.46532	0.533816	2	5.34113	1.04385	2	3.06646	1.23182	2	1.37214	0.998823	2	3.38954	1.00763	2	5.80851	0.899971	2	8.93615	Uncharacterized protein OS=Oncorhynchus mykiss GN=GSONMT00032762001 PE=3 SV=1 - [A0A060Y6R4_ONCMY]
	Sequence	Protein Accessions	# Proteins	# Protein Groups	Activation Type	Modifications	IonScore	Exp Value	Δ Score	Rank	Identity High	Homology Threshold	Quan Info	Quan Usage	127/(126+127+128+129+130+131+127N+128N+129N+130N)	127N/(126+127+128+129+130+131+127N+128N+129N+130N)	128/(126+127+128+129+130+131+127N+128N+129N+130N)	128N/(126+127+128+129+130+131+127N+128N+129N+130N)	129/(126+127+128+129+130+131+127N+128N+129N+130N)	129N/(126+127+128+129+130+131+127N+128N+129N+130N)	130/(126+127+128+129+130+131+127N+128N+129N+130N)	130N/(126+127+128+129+130+131+127N+128N+129N+130N)	131/(126+127+128+129+130+131+127N+128N+129N+130N)	126/(126+127+128+129+130+131+127N+128N+129N+130N)	126	127	128	129	130	131	127N	128N	129N	130N	Charge	m/z [Da]	MH+ [Da]	ΔM [ppm]	RT [min]	First Scan	Last Scan	MS Order	Ions Matched	Spectrum File	Annotation
	aISLPEDVIk	A0A060Y6R4;A0A060W687	2	2	HCD	N-Term(TMT10) K10(TMT10)	59.81	2.25137e-05	0.736666	1	33		Not Unique	Not Used	0.992933	0.987483	0.986397	0.909433	0.591439	1.10928	1.21258	1.09796	1.08362	0.892842	4.25689e+06	6.24529e+06	7.16393e+06	3.22731e+06	8.1361e+06	6.40006e+06	4.07321e+06	6.46243e+06	7.8888e+06	8.92721e+06	2	771.98	1542.95	1.31636	28.7018	2104	2104	MS2	9/72	UoS_BM_TMT_B_HCD_120M_35%.raw
	aISLPEDVIk	A0A060Y6R4;A0A060W687	2	2	HCD	N-Term(TMT10) K10(TMT10)	51.18	0.000164228	0.7161	1	33		Not Unique	Not Used	0.992739	0.99173	0.995518	0.86082	0.586522	1.10728	1.22502	1.11546	1.10476	0.883063	5.32986e+06	7.90449e+06	9.15282e+06	4.05155e+06	1.04053e+07	8.26007e+06	5.17854e+06	7.74361e+06	9.96856e+06	1.14812e+07	2	771.98	1542.95	1.07902	28.7628	2109	2109	MS2	9/72	UoS_BM_TMT_B_HCD_120M_35%.raw
	eADITTMDGk	A0A060Y6R4;A0A060W687	2	2	HCD	N-Term(TMT10) K10(TMT10)	50.12	0.000485401	0.783719	1	36		Not Unique	Not Used	1.00197	0.893389	1.029	0.941794	0.683712	1.04946	1.18612	1.07026	1.07951	0.922406	987361	1.41489e+06	1.67784e+06	837606	1.78677e+06	1.43143e+06	827340	1.50251e+06	1.6756e+06	1.95369e+06	2	769.911	1538.81	0.444078	22.1956	1554	1554	MS2	9/72	UoS_BM_TMT_B_HCD_120M_35%.raw
	lEGGk	A0A060Y6R4	1	1	HCD	N-Term(TMT10) K5(TMT10)	11.1	6.2061		3	39	19	Unique	Used	1.13282	0.995252	1.15108	0.912741	0.553393	1.02248	1.24327	1.02192	0.96893	0.84736	251273	443152	519956	187813	518836	355927	255330	403397	452259	516780	2	481.308	961.61	1.30965	17.887	1166	1166	MS2	4/32	UoS_BM_TMT_B_HCD_120M_35%.raw
	lEGGk	A0A060Y6R4	1	1	HCD	N-Term(TMT10) K5(TMT10)	10.11	7.86329		3	39	18	Unique	Used	1.05641	1.02866	1.17387	0.859391	0.514931	1.06566	1.22047	0.976248	1.04788	0.955849	370078	539572	692316	228174	664993	502583	344561	495909	615428	644578	2	481.309	961.61	1.50006	17.9565	1172	1172	MS2	8/32	UoS_BM_TMT_B_HCD_120M_35%.raw
A0A060W687	22.22	4	126	13.9663	8.76318	105.989	1.02187	1		0.887062	1		0.993285	1		0.915292	1		0.790414	1		1.02704	1		1.19936	1		1.05687	1		1.10401	1		0.880689	1		Uncharacterized protein OS=Oncorhynchus mykiss GN=GSONMT00082350001 PE=3 SV=1 - [A0A060W687_ONCMY]
	Sequence	Protein Accessions	# Proteins	# Protein Groups	Activation Type	Modifications	IonScore	Exp Value	Δ Score	Rank	Identity High	Homology Threshold	Quan Info	Quan Usage	127/(126+127+128+129+130+131+127N+128N+129N+130N)	127N/(126+127+128+129+130+131+127N+128N+129N+130N)	128/(126+127+128+129+130+131+127N+128N+129N+130N)	128N/(126+127+128+129+130+131+127N+128N+129N+130N)	129/(126+127+128+129+130+131+127N+128N+129N+130N)	129N/(126+127+128+129+130+131+127N+128N+129N+130N)	130/(126+127+128+129+130+131+127N+128N+129N+130N)	130N/(126+127+128+129+130+131+127N+128N+129N+130N)	131/(126+127+128+129+130+131+127N+128N+129N+130N)	126/(126+127+128+129+130+131+127N+128N+129N+130N)	126	127	128	129	130	131	127N	128N	129N	130N	Charge	m/z [Da]	MH+ [Da]	ΔM [ppm]	RT [min]	First Scan	Last Scan	MS Order	Ions Matched	Spectrum File	Annotation
	aISLPEDVIk	A0A060Y6R4;A0A060W687	2	2	HCD	N-Term(TMT10) K10(TMT10)	59.81	2.25137e-05	0.736666	1	33		Not Unique	Not Used	0.992933	0.987483	0.986397	0.909433	0.591439	1.10928	1.21258	1.09796	1.08362	0.892842	4.25689e+06	6.24529e+06	7.16393e+06	3.22731e+06	8.1361e+06	6.40006e+06	4.07321e+06	6.46243e+06	7.8888e+06	8.92721e+06	2	771.98	1542.95	1.31636	28.7018	2104	2104	MS2	9/72	UoS_BM_TMT_B_HCD_120M_35%.raw
	aISLPEDVIk	A0A060Y6R4;A0A060W687	2	2	HCD	N-Term(TMT10) K10(TMT10)	51.18	0.000164228	0.7161	1	33		Not Unique	Not Used	0.992739	0.99173	0.995518	0.86082	0.586522	1.10728	1.22502	1.11546	1.10476	0.883063	5.32986e+06	7.90449e+06	9.15282e+06	4.05155e+06	1.04053e+07	8.26007e+06	5.17854e+06	7.74361e+06	9.96856e+06	1.14812e+07	2	771.98	1542.95	1.07902	28.7628	2109	2109	MS2	9/72	UoS_BM_TMT_B_HCD_120M_35%.raw
	eADITTMDGk	A0A060Y6R4;A0A060W687	2	2	HCD	N-Term(TMT10) K10(TMT10)	50.12	0.000485401	0.783719	1	36		Not Unique	Not Used	1.00197	0.893389	1.029	0.941794	0.683712	1.04946	1.18612	1.07026	1.07951	0.922406	987361	1.41489e+06	1.67784e+06	837606	1.78677e+06	1.43143e+06	827340	1.50251e+06	1.6756e+06	1.95369e+06	2	769.911	1538.81	0.444078	22.1956	1554	1554	MS2	9/72	UoS_BM_TMT_B_HCD_120M_35%.raw
	fTHIQELk	A0A060W687	1	1	HCD	N-Term(TMT10) K8(TMT10)	27.42	0.0710045	0.533552	1	35		Unique	Used	1.02187	0.887062	0.993285	0.915292	0.790414	1.02704	1.19936	1.05687	1.10401	0.880689	681072	1.04251e+06	1.17011e+06	699581	1.30529e+06	1.05763e+06	593492	1.05496e+06	1.18471e+06	1.39381e+06	3	491.967	1473.89	1.36245	22.7023	1598	1598	MS2	9/68	UoS_BM_TMT_B_HCD_120M_35%.raw
O57523	12.98	7	262	29.6856	5.37646	105.76	0.95263	6	6.57359	1.08107	6	2.29067	0.824955	6	8.78014	0.680134	6	2.22544	1.29544	6	7.46114	1.0018	6	5.6534	1.4134	6	4.61243	1.10386	6	3.84835	0.67941	6	3.15488	0.958404	6	4.43224	Apolipoprotein A-I-1 OS=Oncorhynchus mykiss PE=2 SV=1 - [APA11_ONCMY]
	Sequence	Protein Accessions	# Proteins	# Protein Groups	Activation Type	Modifications	IonScore	Exp Value	Δ Score	Rank	Identity High	Homology Threshold	Quan Info	Quan Usage	127/(126+127+128+129+130+131+127N+128N+129N+130N)	127N/(126+127+128+129+130+131+127N+128N+129N+130N)	128/(126+127+128+129+130+131+127N+128N+129N+130N)	128N/(126+127+128+129+130+131+127N+128N+129N+130N)	129/(126+127+128+129+130+131+127N+128N+129N+130N)	129N/(126+127+128+129+130+131+127N+128N+129N+130N)	130/(126+127+128+129+130+131+127N+128N+129N+130N)	130N/(126+127+128+129+130+131+127N+128N+129N+130N)	131/(126+127+128+129+130+131+127N+128N+129N+130N)	126/(126+127+128+129+130+131+127N+128N+129N+130N)	126	127	128	129	130	131	127N	128N	129N	130N	Charge	m/z [Da]	MH+ [Da]	ΔM [ppm]	RT [min]	First Scan	Last Scan	MS Order	Ions Matched	Spectrum File	Annotation
	mEPIVEELR	O57523	1	1	HCD	N-Term(TMT10)	59.03	5.33861e-05	0.829409	1	36		Unique	Used	0.977093	1.08227	0.893164	0.692605	1.28708	1.01266	1.42176	1.0822	0.634232	0.934081	34630.7	47788.9	50441.7	54612.7	74180.6	29128.3	34713.9	38271	56000.4	68421.6	2	672.874	1344.74	1.19961	27.1885	1982	1982	MS2	7/64	UoS_BM_TMT_B_HCD_120M_35%.raw
	mEPIVEELR	O57523	1	1	HCD	N-Term(TMT10)	58.99	5.14195e-05	0.827937	1	36		Unique	Used	0.889774	1.10582	0.827715	0.686692	1.49769	0.922198	1.40509	1.06822	0.683791	1.0172	35532.6	41003.1	44043.8	59876.6	69073.7	29589.4	33419.1	35751.3	48050.6	63634.8	2	672.874	1344.74	1.10883	27.117	1977	1977	MS2	7/64	UoS_BM_TMT_B_HCD_120M_35%.raw
	lMPIVEIVR	O57523	1	1	HCD	N-Term(TMT10)	36.86	0.00484248	1	1	33		Unique	Used	0.892617	1.05862	0.822204	0.672187	1.32837	1.01516	1.46832	1.11678	0.672954	0.981045	694368	833453	886467	1.07605e+06	1.46254e+06	590034	648236	709085	1.07174e+06	1.34797e+06	2	649.908	1298.81	1.40748	32.4545	2385	2385	MS2	8/64	UoS_BM_TMT_B_HCD_120M_35%.raw
	lMPIVEIVR	O57523	1	1	HCD	N-Term(TMT10)	35.15	0.00714852	1	1	33		Unique	Used	0.964695	1.07987	0.795455	0.65112	1.30386	0.991064	1.44642	1.17286	0.675057	0.936285	219208	297957	283692	349377	476575	195785	218731	227205	346101	468281	2	649.907	1298.81	0.655591	32.3904	2379	2379	MS2	8/64	UoS_BM_TMT_B_HCD_120M_35%.raw
	vSPLSEDFk	O57523	1	1	HCD	N-Term(TMT10) K9(TMT10)	26.01	0.145605	0.544022	1	37	26	Unique	Used	1.26959	1.07011	0.735054	0.673639	1.01925	1.14843	1.21978	1.16484	0.701868	0.991384	9309.85	15728.2	10514.8	10954.5	16120.2	8164.84	8693.98	9428.34	16086.4	18654.3	2	740.428	1479.85	1.58726	26.005	1884	1884	MS2	5/64	UoS_BM_TMT_B_HCD_120M_35%.raw
	eVLDk	O57523	1	1	HCD	N-Term(TMT10) K5(TMT10)	16.66	1.78769	0.292317	2	39	25	Unique	Used	0.940717	1.2826	0.97428	0.696131	1.19799	0.938758	1.21608	1.09109	0.845375	0.904853	65197.5	89418.3	106935	98791	123311	75455.9	79953.1	74756.9	100893	134068	2	531.335	1061.66	1.24296	20.2252	1377	1377	MS2	4/32	UoS_BM_TMT_B_HCD_120M_35%.raw
	TKLmPIVEIVR	O57523	1	1	HCD	M4(Oxidation)	10.92	3.66925		4	36		No Quan Labels	Not Used											1317.63	2534.95	3525.99	1902.61	1941.59	2377.86	1236.66	2648.66	3715.45	3606.42	2	657.896	1314.78	2.48654	33.3824	2448	2448	MS2	5/116	UoS_BM_TMT_B_HCD_120M_35%.raw
A0A060YP37	49.66	10	147	15.9893	8.99756	101.097	0.40721	10	26.9812	0.53098	10	29.6536	1.21725	10	4.04891	0.877064	10	13.6786	0.409771	10	39.0896	1.12671	10	7.42926	1.75889	10	8.5217	1.59073	10	10.8848	1.21724	10	1.32412	0.234456	10	46.8011	Uncharacterized protein OS=Oncorhynchus mykiss GN=GSONMT00058133001 PE=3 SV=1 - [A0A060YP37_ONCMY]
	Sequence	Protein Accessions	# Proteins	# Protein Groups	Activation Type	Modifications	IonScore	Exp Value	Δ Score	Rank	Identity High	Homology Threshold	Quan Info	Quan Usage	127/(126+127+128+129+130+131+127N+128N+129N+130N)	127N/(126+127+128+129+130+131+127N+128N+129N+130N)	128/(126+127+128+129+130+131+127N+128N+129N+130N)	128N/(126+127+128+129+130+131+127N+128N+129N+130N)	129/(126+127+128+129+130+131+127N+128N+129N+130N)	129N/(126+127+128+129+130+131+127N+128N+129N+130N)	130/(126+127+128+129+130+131+127N+128N+129N+130N)	130N/(126+127+128+129+130+131+127N+128N+129N+130N)	131/(126+127+128+129+130+131+127N+128N+129N+130N)	126/(126+127+128+129+130+131+127N+128N+129N+130N)	126	127	128	129	130	131	127N	128N	129N	130N	Charge	m/z [Da]	MH+ [Da]	ΔM [ppm]	RT [min]	First Scan	Last Scan	MS Order	Ions Matched	Spectrum File	Annotation
	sTISAVWGk	A0A060YP37	8	1	HCD	N-Term(TMT10) K9(TMT10)	53.84	0.000155925	1	1	35		Unique	Used	0.317617	0.359235	1.23139	0.818496	0.301592	1.19067	1.85112	1.71833	1.22037	0.173971	55333.6	133269	596608	109786	828576	480834	98851	388004	564879	932029	2	703.925	1406.84	1.33893	26.3393	1910	1910	MS2	8/64	UoS_BM_TMT_B_HCD_120M_35%.raw
	yFGSFGDVSTPAAIMGNPk	A0A060YP37	3	1	HCD	N-Term(TMT10) K19(TMT10)	51.96	0.000270638	1	1	36	21	Unique	Used	0.272349	0.382584	1.36431	0.724093	0.376651	1.1084	1.70268	1.83739	1.2172	0.198314	7203.78	13051.1	75492	15658.8	87041.3	54772.2	12023.3	39202	60055.8	113820	2	1209.13	2417.26	1.20399	32.5202	2390	2390	MS2	16/152	UoS_BM_TMT_B_HCD_120M_35%.raw
	sTISAVWGk	A0A060YP37	8	1	HCD	N-Term(TMT10) K9(TMT10)	47.67	0.000645531	0.770296	1	35		Unique	Used	0.297034	0.384209	1.33563	0.773794	0.301873	1.14995	1.86887	1.6967	1.2182	0.162348	111370	268810	1.3957e+06	237007	1.80422e+06	1.03523e+06	228025	791146	1.17668e+06	1.98491e+06	2	703.925	1406.84	1.25216	26.4113	1917	1917	MS2	14/64	UoS_BM_TMT_B_HCD_120M_35%.raw
	lFVDPDNFR	A0A060YP37	4	1	HCD	N-Term(TMT10)	29.28	0.0532915	1	1	36		Unique	Used	0.36547	0.614382	1.28117	1.0365	0.28585	1.0565	1.81697	1.68769	0.941681	0.15305	3492.44	11001.7	44533.1	7465.29	58348.5	26618.9	12129	35250.9	35960	65674.8	2	676.365	1351.72	1.30092	29.6418	2174	2174	MS2	5/72	UoS_BM_TMT_B_HCD_120M_35%.raw
	vVVAAMGSR	A0A060YP37	5	1	HCD	N-Term(TMT10)	26.5	0.127047	0.330943	1	37		Unique	Used	0.839697	0.92563	1.18623	0.742325	0.65246	0.95471	1.2298	1.23699	1.17874	0.874727	158282	200445	326972	135122	313169	264222	144906	200198	257681	381711	2	559.832	1118.66	1.79048	21.3262	1479	1479	MS2	6/64	UoS_BM_TMT_B_HCD_120M_35%.raw
	vLIVYPWTQR	A0A060YP37	7	1	HCD	N-Term(TMT10)	24.36	0.17131	1	1	36		Unique	Used	0.373872	0.418901	1.19688	0.882514	0.385479	1.14642	1.82917	1.60087	1.22592	0.199608	92324.3	228127	843279	204057	1.19064e+06	702412	167626	608370	790927	1.26272e+06	2	752.449	1503.89	1.74054	32.3265	2374	2374	MS2	9/76	UoS_BM_TMT_B_HCD_120M_35%.raw
	vLIVYPWTQR	A0A060YP37	7	1	HCD	N-Term(TMT10)	24.05	0.177885	1	1	36		Unique	Used	0.46583	0.552783	1.20328	0.871648	0.479027	1.07775	1.68307	1.50288	1.21727	0.347701	268591	474709	1.4159e+06	423505	1.82968e+06	1.16484e+06	369428	1.00354e+06	1.24181e+06	1.9798e+06	2	752.448	1503.89	0.441824	32.4114	2381	2381	MS2	9/76	UoS_BM_TMT_B_HCD_120M_35%.raw
	vLIVYPWTQR	A0A060YP37	7	1	HCD	N-Term(TMT10)	20.03	0.448888	1	1	36	26	Unique	Used	0.44352	0.510037	1.18724	0.920223	0.435595	1.14532	1.60556	1.58065	1.2303	0.275388	21112.3	44855.9	138647	38219.7	173222	116841	33828.6	105146	130970	206652	2	752.448	1503.89	0.441824	32.3856	2378	2378	MS2	13/76	UoS_BM_TMT_B_HCD_120M_35%.raw
	sLSETHANk	A0A060YP37	5	1	HCD	N-Term(TMT10) K9(TMT10)	19.28	0.604324	1	1	37	23	Unique	Used	0.459953	0.631305	1.25272	0.921647	0.723864	1.26337	1.42416	1.42661	1.02731	0.310368	24868.8	48618.9	152902	66381.4	160591	101969	43762.9	110065	150995	194936	3	482.278	1444.82	1.87874	16.1971	1017	1017	MS2	5/68	UoS_BM_TMT_B_HCD_120M_35%.raw
	vEWTDAEk	A0A060YP37	3	1	HCD	N-Term(TMT10) K8(TMT10)	12.62	3.29577	1	1	37	23	Unique	Used	0.574632	0.613986	1.13288	1.00079	0.570649	1.00099	1.91558	1.39137	0.841257	0.404369	6494.95	12175.9	27718.1	10490.1	43299.6	16738.5	8531.9	23957.8	23981.8	38111	2	718.396	1435.79	1.1955	23.722	1688	1688	MS2	7/56	UoS_BM_TMT_B_HCD_120M_35%.raw
A0A060WHV4	10.65	3	216	24.2406	8.06006	98.0356	1.28799	3	0.21187	1.38352	3	10.3592	0.896826	3	7.88907	1.04144	3	9.49052	0.71379	3	18.5046	1.00928	3	13.339	0.940572	3	10.9708	0.85963	3	3.23648	1.05266	3	13.362	0.70007	3	7.14876	Uncharacterized protein OS=Oncorhynchus mykiss GN=GSONMT00075778001 PE=4 SV=1 - [A0A060WHV4_ONCMY]
	Sequence	Protein Accessions	# Proteins	# Protein Groups	Activation Type	Modifications	IonScore	Exp Value	Δ Score	Rank	Identity High	Homology Threshold	Quan Info	Quan Usage	127/(126+127+128+129+130+131+127N+128N+129N+130N)	127N/(126+127+128+129+130+131+127N+128N+129N+130N)	128/(126+127+128+129+130+131+127N+128N+129N+130N)	128N/(126+127+128+129+130+131+127N+128N+129N+130N)	129/(126+127+128+129+130+131+127N+128N+129N+130N)	129N/(126+127+128+129+130+131+127N+128N+129N+130N)	130/(126+127+128+129+130+131+127N+128N+129N+130N)	130N/(126+127+128+129+130+131+127N+128N+129N+130N)	131/(126+127+128+129+130+131+127N+128N+129N+130N)	126/(126+127+128+129+130+131+127N+128N+129N+130N)	126	127	128	129	130	131	127N	128N	129N	130N	Charge	m/z [Da]	MH+ [Da]	ΔM [ppm]	RT [min]	First Scan	Last Scan	MS Order	Ions Matched	Spectrum File	Annotation
	gFEALEPILk	A0A060WHV4	2	1	HCD	N-Term(TMT10) K10(TMT10)	62.18	1.84629e-05	0.835478	1	34		Unique	Used	1.28615	1.69202	0.896826	0.922762	0.71379	1.10341	0.940572	0.899632	1.05266	0.641174	6306.1	16687.5	13436.2	8034.67	13018.6	12825.2	14397.2	13526.4	16187.3	15089	2	787.983	1574.96	1.6231	32.0827	2357	2357	MS2	8/72	UoS_BM_TMT_B_HCD_120M_35%.raw
	gFEALEPILk	A0A060WHV4	2	1	HCD	N-Term(TMT10) K10(TMT10)	60.37	2.80091e-05	0.831539	1	34		Unique	Used	1.29805	1.38352	1.12523	1.10811	0.6247	0.918472	1.01017	0.85963	0.957788	0.733826	19692.3	45952.3	45996.5	19186.1	38149.1	31839.3	32120.2	44319.2	36763.9	39339.2	2	787.983	1574.96	1.39058	31.9954	2351	2351	MS2	9/72	UoS_BM_TMT_B_HCD_120M_35%.raw
	gIEFDQVPVNLIk	A0A060WHV4	1	1	HCD	N-Term(TMT10) K13(TMT10)	23.29	0.113218	1	1	33	16	Unique	Used	1.28799	1.28685	0.849105	1.04144	1.07536	1.00928	0.848319	0.840864	1.16701	0.70007	4189.68	10168.7	7740.74	7365.54	7144.71	8651.77	6662.8	9289.26	9009.52	8581.75	2	965.575	1930.14	0.927794	32.8939	2416	2416	MS2	11/124	UoS_BM_TMT_B_HCD_120M_35%.raw
A0A060Y4G5	12.67	18	789	90.4239	5.12256	97.1485	1.38767	4	3.64313	1.25265	4	16.1208	0.818051	4	2.43374	1.02903	4	4.24724	1.22416	4	14.2282	0.71741	4	11.5808	0.748472	4	20.3634	0.756021	4	15.7656	0.965596	4	2.5256	1.29263	4	23.4955	Uncharacterized protein OS=Oncorhynchus mykiss GN=GSONMT00046981001 PE=3 SV=1 - [A0A060Y4G5_ONCMY]
	Sequence	Protein Accessions	# Proteins	# Protein Groups	Activation Type	Modifications	IonScore	Exp Value	Δ Score	Rank	Identity High	Homology Threshold	Quan Info	Quan Usage	127/(126+127+128+129+130+131+127N+128N+129N+130N)	127N/(126+127+128+129+130+131+127N+128N+129N+130N)	128/(126+127+128+129+130+131+127N+128N+129N+130N)	128N/(126+127+128+129+130+131+127N+128N+129N+130N)	129/(126+127+128+129+130+131+127N+128N+129N+130N)	129N/(126+127+128+129+130+131+127N+128N+129N+130N)	130/(126+127+128+129+130+131+127N+128N+129N+130N)	130N/(126+127+128+129+130+131+127N+128N+129N+130N)	131/(126+127+128+129+130+131+127N+128N+129N+130N)	126/(126+127+128+129+130+131+127N+128N+129N+130N)	126	127	128	129	130	131	127N	128N	129N	130N	Charge	m/z [Da]	MH+ [Da]	ΔM [ppm]	RT [min]	First Scan	Last Scan	MS Order	Ions Matched	Spectrum File	Annotation
	fQTSNSDTVLASLEQYVER	A0A060Y4G5;A0A060XMQ9	6	2	HCD	N-Term(TMT10)	72.85	2.06482e-06	1	1	35		Not Unique	Not Used	1.52432	1.09295	0.72191	1.00199	1.69464	0.793062	0.613915	0.766993	0.883683	1.22918	16364.6	26772.1	14640.5	25821.4	11502.3	14574	12588.7	19882.1	15748.9	17413.8	2	1208.61	2416.22	1.25668	35.0183	2562	2562	MS2	22/212	UoS_BM_TMT_B_HCD_120M_35%.raw
	tLEINPk	A0A060Y4G5;A0A060XMQ9	4	2	HCD	N-Term(TMT10) K7(TMT10)	36.92	0.00775344	0.643554	1	35		Not Unique	Not Used	1.2887	1.27878	0.816601	0.871299	1.45091	0.719644	0.63043	0.70214	1.14752	1.57876	128081	137922	100916	134716	71976.4	115323	89754.1	105352	87083.8	97140.7	2	636.901	1272.79	1.51637	22.8418	1610	1610	MS2	6/56	UoS_BM_TMT_B_HCD_120M_35%.raw
	nLGTIAk	A0A060Y4G5;A0A060XMQ9	6	2	HCD	N-Term(TMT10) K7(TMT10)	34.23	0.0146876	0.386503	1	35		Not Unique	Not Used	1.3804	0.866715	0.776474	1.12156	1.29107	0.851798	0.745697	0.798193	0.93688	1.42317	171384	219296	142437	177940	126375	139762	90298.2	201299	153004	163920	2	587.882	1174.76	1.36254	21.5989	1505	1505	MS2	6/72	UoS_BM_TMT_B_HCD_120M_35%.raw
	sILFVPAAAPR	A0A060Y4G5;A0A060XMQ9	5	2	HCD	N-Term(TMT10)	32.22	0.0176638	0.586903	1	34		Not Unique	Not Used	1.67013	1.1552	0.71673	1.14817	1.25226	0.776313	0.444172	0.72548	0.833645	1.67593	29067	38213	18935.8	24857.2	10841.3	17910.9	17333.8	29679.7	20083.3	21457.6	2	685.922	1370.84	1.20119	28.5473	2091	2091	MS2	7/80	UoS_BM_TMT_B_HCD_120M_35%.raw
	nLGTIAk	A0A060Y4G5;A0A060XMQ9	6	2	HCD	N-Term(TMT10) K7(TMT10)	31.69	0.0263603	0.216788	1	35		Not Unique	Not Used	1.33929	0.922805	0.785119	0.993474	1.45625	0.849364	0.751511	0.801463	0.90116	1.45167	365490	444834	301110	419620	266275	281061	201005	372796	318974	344114	2	587.882	1174.76	1.36254	21.5286	1498	1498	MS2	6/72	UoS_BM_TMT_B_HCD_120M_35%.raw
	vIVSSk	A0A060Y4G5	5	1	HCD	N-Term(TMT10) K6(TMT10)	28.46	0.0167509	1	1	30		Unique	Used	1.41858	1.29277	0.801447	1.03882	1.5848	0.691179	0.566187	0.70194	0.9652	1.37455	89855.1	122336	79806.9	118569	52087.1	78161.2	73112.9	101212	67394.9	78251.8	2	545.867	1090.73	1.93477	20.3489	1389	1389	MS2	5/40	UoS_BM_TMT_B_HCD_120M_35%.raw
	tLEINPk	A0A060Y4G5;A0A060XMQ9	4	2	HCD	N-Term(TMT10) K7(TMT10)	28.15	0.058411	1	1	35		Not Unique	Not Used	1.49492	0.975095	0.646728	0.824266	1.73337	0.828173	0.602047	0.800995	1.10131	1.34176	24465.9	35960	17963.5	36173.5	15449.1	24876.5	15382.4	22400.7	22524.8	24907.3	2	636.901	1272.79	1.22865	22.9185	1617	1617	MS2	10/56	UoS_BM_TMT_B_HCD_120M_35%.raw
	fQNVAk	A0A060Y4G5;A0A060XMQ9	6	2	HCD	N-Term(TMT10) K6(TMT10)	25.96	0.104701	0.535054	1	36		Not Unique	Not Used	1.23534	0.926006	1.01797	1.07126	1.39414	0.854572	0.652799	0.749951	0.843365	1.47709	108401	119599	113800	117097	67420.5	76671.2	58793.5	117173	93546.4	93857.6	2	582.862	1164.72	1.5838	20.7327	1425	1425	MS2	5/56	UoS_BM_TMT_B_HCD_120M_35%.raw
	sILFVPAAAPR	A0A060Y4G5;A0A060XMQ9	5	2	HCD	N-Term(TMT10)	25.89	0.0760015	0.542681	1	34		Not Unique	Not Used	1.20138	1.02992	0.926601	0.872523	1.19637	0.664927	0.653695	1.13879	0.895202	1.64801	13052.2	12552.1	11178.9	10844.3	7285.95	8782.86	7056.93	10299.3	7855.08	15380.8	2	685.922	1370.84	1.0231	28.477	2085	2085	MS2	10/80	UoS_BM_TMT_B_HCD_120M_35%.raw
	eFGTNIk	A0A060Y4G5;A0A060XMQ9	6	2	HCD	N-Term(TMT10) K7(TMT10)	24.9	0.159855	0.4249	1	36		Not Unique	Not Used	1.19393	1.05876	0.933311	0.96579	1.30158	0.994304	0.757341	0.748052	1.00959	1.25071	40598	51125.9	46148.2	48353.9	34595.9	40595.7	29732.7	46723.6	48141.4	41408.5	2	633.877	1266.75	0.522804	22.1829	1553	1553	MS2	12/56	UoS_BM_TMT_B_HCD_120M_35%.raw
	eFGTNIk	A0A060Y4G5;A0A060XMQ9	6	2	HCD	N-Term(TMT10) K7(TMT10)	23.66	0.215048	0.431107	1	36	29	Not Unique	Not Used	1.32079	1.22623	0.885407	0.936199	1.30642	0.897835	0.738748	0.792076	0.950386	1.21834	56711.7	81105.7	62781.1	69598.3	48393.5	54801.8	49381.7	64950	62338.1	62875.6	2	633.877	1266.75	0.811899	22.2278	1557	1557	MS2	10/56	UoS_BM_TMT_B_HCD_120M_35%.raw
	aQAYQTGk	A0A060Y4G5;A0A060XMQ9	4	2	HCD	N-Term(TMT10) K8(TMT10)	22.63	0.269059	1	1	36		Not Unique	Not Used	1.08917	2.51909	1.3406	0.857642	0.766269	0.736041	0.47035	0.657098	0.788349	1.49724	10913.3	10473.1	14885	6392.36	4824.75	7118.31	15885.5	9317.09	8002.44	8167.86	2	662.886	1324.76	1.25491	17.2789	1116	1116	MS2	8/80	UoS_BM_TMT_B_HCD_120M_35%.raw
	fQNVAk	A0A060Y4G5;A0A060XMQ9	6	2	HCD	N-Term(TMT10) K6(TMT10)	21.54	0.289701	1	1	36		Not Unique	Not Used	1.10205	1.07042	0.771979	0.949378	1.21427	0.821718	0.866255	0.711868	1.04949	1.84842	160937	126582	102387	121000	106143	113194	80631.1	123198	106717	105698	2	582.861	1164.72	1.16458	20.6794	1420	1420	MS2	5/56	UoS_BM_TMT_B_HCD_120M_35%.raw
	fQNVAk	A0A060Y4G5;A0A060XMQ9	6	2	HCD	N-Term(TMT10) K6(TMT10)	17.27	0.823123		8	36		No Quan Values	Not Used																					2	582.86	1164.71	-1.14118	51.9371	3627	3627	MS2	2/56	UoS_BM_TMT_B_HCD_120M_35%.raw
	sGTSEFLNk	A0A060Y4G5;A0A060XMQ9	6	2	HCD	N-Term(TMT10) K9(TMT10)	16.96	0.867915	1	1	36	21	Not Unique	Not Used	1.22267	1.28655	0.956323	0.965866	1.34267	0.861411	0.705843	0.627335	0.872483	1.57994	34573.4	35296.1	31877.8	33626.8	21736.9	23651	24356.7	31501.1	28116.8	23410.6	2	720.909	1440.81	0.563047	22.4121	1572	1572	MS2	4/68	UoS_BM_TMT_B_HCD_120M_35%.raw
	vIVSSk	A0A060Y4G5	5	1	HCD	N-Term(TMT10) K6(TMT10)	15.58	0.325116	1	1	30		Unique	Used	1.35742	1.02036	0.828305	1.25526	1.34512	0.744637	0.837458	0.85856	0.965993	0.872159	10056.1	20647.4	14548.2	17750.4	13588.9	13797.5	10178.4	21571.4	12806.6	16881.7	2	545.866	1090.73	1.48711	20.4186	1396	1396	MS2	4/40	UoS_BM_TMT_B_HCD_120M_35%.raw
	gVVDSDDLPLNVSR	A0A060Y4G5	5	1	HCD	N-Term(TMT10)	15.51	1.33846	0.337847	1	36	29	Unique	Used	1.42495	1.51313	0.807925	1.01934	1.11016	0.63256	0.865089	0.649842	0.86279	1.62041	6320.7	7332.53	4800.59	4956.07	4748.85	4169.05	5106.32	5926.05	3680.4	4322.75	2	857.963	1714.92	1.08679	25.9522	1880	1880	MS2	4/116	UoS_BM_TMT_B_HCD_120M_35%.raw
	aILSQR	A0A060Y4G5	4	1	HCD	N-Term(TMT10)	15.39	1.25311	0.218973	1	36	25	Unique	Used	1.25683	1.21378	0.851884	0.979865	1.11409	1.1025	0.668941	0.814268	0.998097	1.21559	40962.1	55871	43727.8	42966.1	31722.6	41663.8	35385.6	49211.6	55415	46792.1	2	458.793	916.579	1.57858	18.457	1217	1217	MS2	5/44	UoS_BM_TMT_B_HCD_120M_35%.raw
A0A060XMQ9	9.9	15	818	94.4186	5.04639	93.2259		0		8.64856	1			0			0		4.9677	1			0			0			0			0			0		Uncharacterized protein OS=Oncorhynchus mykiss GN=GSONMT00037918001 PE=3 SV=1 - [A0A060XMQ9_ONCMY]
	Sequence	Protein Accessions	# Proteins	# Protein Groups	Activation Type	Modifications	IonScore	Exp Value	Δ Score	Rank	Identity High	Homology Threshold	Quan Info	Quan Usage	127/(126+127+128+129+130+131+127N+128N+129N+130N)	127N/(126+127+128+129+130+131+127N+128N+129N+130N)	128/(126+127+128+129+130+131+127N+128N+129N+130N)	128N/(126+127+128+129+130+131+127N+128N+129N+130N)	129/(126+127+128+129+130+131+127N+128N+129N+130N)	129N/(126+127+128+129+130+131+127N+128N+129N+130N)	130/(126+127+128+129+130+131+127N+128N+129N+130N)	130N/(126+127+128+129+130+131+127N+128N+129N+130N)	131/(126+127+128+129+130+131+127N+128N+129N+130N)	126/(126+127+128+129+130+131+127N+128N+129N+130N)	126	127	128	129	130	131	127N	128N	129N	130N	Charge	m/z [Da]	MH+ [Da]	ΔM [ppm]	RT [min]	First Scan	Last Scan	MS Order	Ions Matched	Spectrum File	Annotation
	fQTSNSDTVLASLEQYVER	A0A060Y4G5;A0A060XMQ9	6	2	HCD	N-Term(TMT10)	72.85	2.06482e-06	1	1	35		Not Unique	Not Used	1.52432	1.09295	0.72191	1.00199	1.69464	0.793062	0.613915	0.766993	0.883683	1.22918	16364.6	26772.1	14640.5	25821.4	11502.3	14574	12588.7	19882.1	15748.9	17413.8	2	1208.61	2416.22	1.25668	35.0183	2562	2562	MS2	22/212	UoS_BM_TMT_B_HCD_120M_35%.raw
	tLEINPk	A0A060Y4G5;A0A060XMQ9	4	2	HCD	N-Term(TMT10) K7(TMT10)	36.92	0.00775344	0.643554	1	35		Not Unique	Not Used	1.2887	1.27878	0.816601	0.871299	1.45091	0.719644	0.63043	0.70214	1.14752	1.57876	128081	137922	100916	134716	71976.4	115323	89754.1	105352	87083.8	97140.7	2	636.901	1272.79	1.51637	22.8418	1610	1610	MS2	6/56	UoS_BM_TMT_B_HCD_120M_35%.raw
	nLGTIAk	A0A060Y4G5;A0A060XMQ9	6	2	HCD	N-Term(TMT10) K7(TMT10)	34.23	0.0146876	0.386503	1	35		Not Unique	Not Used	1.3804	0.866715	0.776474	1.12156	1.29107	0.851798	0.745697	0.798193	0.93688	1.42317	171384	219296	142437	177940	126375	139762	90298.2	201299	153004	163920	2	587.882	1174.76	1.36254	21.5989	1505	1505	MS2	6/72	UoS_BM_TMT_B_HCD_120M_35%.raw
	sILFVPAAAPR	A0A060Y4G5;A0A060XMQ9	5	2	HCD	N-Term(TMT10)	32.22	0.0176638	0.586903	1	34		Not Unique	Not Used	1.67013	1.1552	0.71673	1.14817	1.25226	0.776313	0.444172	0.72548	0.833645	1.67593	29067	38213	18935.8	24857.2	10841.3	17910.9	17333.8	29679.7	20083.3	21457.6	2	685.922	1370.84	1.20119	28.5473	2091	2091	MS2	7/80	UoS_BM_TMT_B_HCD_120M_35%.raw
	nLGTIAk	A0A060Y4G5;A0A060XMQ9	6	2	HCD	N-Term(TMT10) K7(TMT10)	31.69	0.0263603	0.216788	1	35		Not Unique	Not Used	1.33929	0.922805	0.785119	0.993474	1.45625	0.849364	0.751511	0.801463	0.90116	1.45167	365490	444834	301110	419620	266275	281061	201005	372796	318974	344114	2	587.882	1174.76	1.36254	21.5286	1498	1498	MS2	6/72	UoS_BM_TMT_B_HCD_120M_35%.raw
	tLEINPk	A0A060Y4G5;A0A060XMQ9	4	2	HCD	N-Term(TMT10) K7(TMT10)	28.15	0.058411	1	1	35		Not Unique	Not Used	1.49492	0.975095	0.646728	0.824266	1.73337	0.828173	0.602047	0.800995	1.10131	1.34176	24465.9	35960	17963.5	36173.5	15449.1	24876.5	15382.4	22400.7	22524.8	24907.3	2	636.901	1272.79	1.22865	22.9185	1617	1617	MS2	10/56	UoS_BM_TMT_B_HCD_120M_35%.raw
	fQNVAk	A0A060Y4G5;A0A060XMQ9	6	2	HCD	N-Term(TMT10) K6(TMT10)	25.96	0.104701	0.535054	1	36		Not Unique	Not Used	1.23534	0.926006	1.01797	1.07126	1.39414	0.854572	0.652799	0.749951	0.843365	1.47709	108401	119599	113800	117097	67420.5	76671.2	58793.5	117173	93546.4	93857.6	2	582.862	1164.72	1.5838	20.7327	1425	1425	MS2	5/56	UoS_BM_TMT_B_HCD_120M_35%.raw
	sILFVPAAAPR	A0A060Y4G5;A0A060XMQ9	5	2	HCD	N-Term(TMT10)	25.89	0.0760015	0.542681	1	34		Not Unique	Not Used	1.20138	1.02992	0.926601	0.872523	1.19637	0.664927	0.653695	1.13879	0.895202	1.64801	13052.2	12552.1	11178.9	10844.3	7285.95	8782.86	7056.93	10299.3	7855.08	15380.8	2	685.922	1370.84	1.0231	28.477	2085	2085	MS2	10/80	UoS_BM_TMT_B_HCD_120M_35%.raw
	eFGTNIk	A0A060Y4G5;A0A060XMQ9	6	2	HCD	N-Term(TMT10) K7(TMT10)	24.9	0.159855	0.4249	1	36		Not Unique	Not Used	1.19393	1.05876	0.933311	0.96579	1.30158	0.994304	0.757341	0.748052	1.00959	1.25071	40598	51125.9	46148.2	48353.9	34595.9	40595.7	29732.7	46723.6	48141.4	41408.5	2	633.877	1266.75	0.522804	22.1829	1553	1553	MS2	12/56	UoS_BM_TMT_B_HCD_120M_35%.raw
	eFGTNIk	A0A060Y4G5;A0A060XMQ9	6	2	HCD	N-Term(TMT10) K7(TMT10)	23.66	0.215048	0.431107	1	36	29	Not Unique	Not Used	1.32079	1.22623	0.885407	0.936199	1.30642	0.897835	0.738748	0.792076	0.950386	1.21834	56711.7	81105.7	62781.1	69598.3	48393.5	54801.8	49381.7	64950	62338.1	62875.6	2	633.877	1266.75	0.811899	22.2278	1557	1557	MS2	10/56	UoS_BM_TMT_B_HCD_120M_35%.raw
	aQAYQTGk	A0A060Y4G5;A0A060XMQ9	4	2	HCD	N-Term(TMT10) K8(TMT10)	22.63	0.269059	1	1	36		Not Unique	Not Used	1.08917	2.51909	1.3406	0.857642	0.766269	0.736041	0.47035	0.657098	0.788349	1.49724	10913.3	10473.1	14885	6392.36	4824.75	7118.31	15885.5	9317.09	8002.44	8167.86	2	662.886	1324.76	1.25491	17.2789	1116	1116	MS2	8/80	UoS_BM_TMT_B_HCD_120M_35%.raw
	fQNVAk	A0A060Y4G5;A0A060XMQ9	6	2	HCD	N-Term(TMT10) K6(TMT10)	21.54	0.289701	1	1	36		Not Unique	Not Used	1.10205	1.07042	0.771979	0.949378	1.21427	0.821718	0.866255	0.711868	1.04949	1.84842	160937	126582	102387	121000	106143	113194	80631.1	123198	106717	105698	2	582.861	1164.72	1.16458	20.6794	1420	1420	MS2	5/56	UoS_BM_TMT_B_HCD_120M_35%.raw
	mVLmLVR	A0A060XMQ9	1	1	HCD	N-Term(TMT10) M4(Oxidation)	18.34	0.937218	1	1	38	31	Unique	Used		8.64856			4.9677									1878.72			2472.46				2	553.837	1106.67	3.29018	19.6301	1325	1325	MS2	2/48	UoS_BM_TMT_B_HCD_120M_35%.raw
	fQNVAk	A0A060Y4G5;A0A060XMQ9	6	2	HCD	N-Term(TMT10) K6(TMT10)	17.27	0.823123		8	36		No Quan Values	Not Used																					2	582.86	1164.71	-1.14118	51.9371	3627	3627	MS2	2/56	UoS_BM_TMT_B_HCD_120M_35%.raw
	sGTSEFLNk	A0A060Y4G5;A0A060XMQ9	6	2	HCD	N-Term(TMT10) K9(TMT10)	16.96	0.867915	1	1	36	21	Not Unique	Not Used	1.22267	1.28655	0.956323	0.965866	1.34267	0.861411	0.705843	0.627335	0.872483	1.57994	34573.4	35296.1	31877.8	33626.8	21736.9	23651	24356.7	31501.1	28116.8	23410.6	2	720.909	1440.81	0.563047	22.4121	1572	1572	MS2	4/68	UoS_BM_TMT_B_HCD_120M_35%.raw
A0A060WRC9	17.37	6	334	35.8313	7.1958	89.687	1.54548	1		0.462465	1		0.888045	1		1.04141	1		1.208	1		0.916654	1		1.66085	1		0.579926	1		0.603699	1		1	1		Glyceraldehyde-3-phosphate dehydrogenase OS=Oncorhynchus mykiss GN=GSONMT00024074001 PE=3 SV=1 - [A0A060WRC9_ONCMY]
	Sequence	Protein Accessions	# Proteins	# Protein Groups	Activation Type	Modifications	IonScore	Exp Value	Δ Score	Rank	Identity High	Homology Threshold	Quan Info	Quan Usage	127/(126+127+128+129+130+131+127N+128N+129N+130N)	127N/(126+127+128+129+130+131+127N+128N+129N+130N)	128/(126+127+128+129+130+131+127N+128N+129N+130N)	128N/(126+127+128+129+130+131+127N+128N+129N+130N)	129/(126+127+128+129+130+131+127N+128N+129N+130N)	129N/(126+127+128+129+130+131+127N+128N+129N+130N)	130/(126+127+128+129+130+131+127N+128N+129N+130N)	130N/(126+127+128+129+130+131+127N+128N+129N+130N)	131/(126+127+128+129+130+131+127N+128N+129N+130N)	126/(126+127+128+129+130+131+127N+128N+129N+130N)	126	127	128	129	130	131	127N	128N	129N	130N	Charge	m/z [Da]	MH+ [Da]	ΔM [ppm]	RT [min]	First Scan	Last Scan	MS Order	Ions Matched	Spectrum File	Annotation
	gASQNIIPASTGAAk	A0A060WRC9;Q90ZF1	5	2	HCD	N-Term(TMT10) K15(TMT10)	73.07	1.71624e-06	0.713699	1	35		Not Unique	Not Used	0.935543	0.875044	1.0964	0.959312	0.8362	1.14293	1.18159	1.04014	0.910539	0.850211	357183	518493	701645	402057	698586	473864	318042	600664	716205	745191	2	922.537	1844.07	1.25842	21.5743	1502	1502	MS2	12/156	UoS_BM_TMT_B_HCD_120M_35%.raw
	vIISAPSADAPMFVMGVNHEk	A0A060WRC9	3	1	HCD	N-Term(TMT10) K21(TMT10)	43.33	0.00164903	0.766213	1	35	25	Unique	Used	1.54548	0.462465	0.888045	1.04141	1.208	0.916654	1.66085	0.579926	0.603699	1	3030.41	6178.46	4099.38	4189.69	7083.03	2266.28	1212.47	4703.59	4143.42	2996.99	3	891.151	2671.44	1.31038	30.7494	2261	2261	MS2	14/172	UoS_BM_TMT_B_HCD_120M_35%.raw
	tVDGPSGk	A0A060WRC9;Q90ZF1	8	2	HCD	N-Term(TMT10) K8(TMT10)	24.17	0.244434	0.389739	1	38	29	Not Unique	Not Used	0.997884	0.782179	1.10931	0.920273	0.865438	1.13318	1.1705	1.01483	0.94747	0.880938	2.42218e+06	3.61956e+06	4.64616e+06	2.72339e+06	4.52919e+06	3.22714e+06	1.86062e+06	3.77125e+06	4.64743e+06	4.75847e+06	2	609.859	1218.71	1.44738	17.2459	1113	1113	MS2	6/56	UoS_BM_TMT_B_HCD_120M_35%.raw
	lTGMAFR	A0A060WRC9	3	1	HCD	N-Term(TMT10)	21.41	0.335004	1	2	36	29	Redundant	Not Used	0.95102	0.63286	1.08669	0.973042	0.832562	1.2142	1.11889	1.23162	0.820757	0.804435	60065.8	93678.6	123602	71148.4	117574	75917.4	40882.1	108287	135232	156827	2	512.795	1024.58	1.73733	24.3315	1742	1742	MS2	5/48	UoS_BM_TMT_B_HCD_120M_35%.raw
	aAAKGGK	A0A060WRC9	1	1	HCD	N-Term(TMT10)	13.82	5.29066	1	1	41	26	No Quan Values	Not Used																					2	416.268	831.528	3.88747	0.321122	21	21	MS2	2/60	UoS_BM_TMT_B_HCD_120M_35%.raw
	lTGMAFR	A0A060WRC9	3	1	HCD	N-Term(TMT10)	13.6	2.01452	1	2	36	21	Redundant	Not Used	1.11683	1.15938	1.04741	0.966021	0.821533	0.872186	1.18953	1.17966	0.698773	0.863545	36381.8	62072.8	67220.2	39612.9	70527.9	36469.2	42258.5	60658.6	54810.1	84755.4	2	512.795	1024.58	1.97561	24.2847	1738	1738	MS2	4/48	UoS_BM_TMT_B_HCD_120M_35%.raw
A0A060XKT3	5.37	3	354	38.1946	6.91748	88.04	0.889722	3	6.91908	1.28383	3	1.41053	1.09835	3	12.8365	1.04324	3	41.9452	0.945766	3	6.9972	1.01936	3	20.7412	1.10417	3	2.64081	0.998594	3	17.2411	1.06618	3	0.0569777	0.623603	3	8.36462	Uncharacterized protein OS=Oncorhynchus mykiss GN=GSONMT00033875001 PE=3 SV=1 - [A0A060XKT3_ONCMY]
	Sequence	Protein Accessions	# Proteins	# Protein Groups	Activation Type	Modifications	IonScore	Exp Value	Δ Score	Rank	Identity High	Homology Threshold	Quan Info	Quan Usage	127/(126+127+128+129+130+131+127N+128N+129N+130N)	127N/(126+127+128+129+130+131+127N+128N+129N+130N)	128/(126+127+128+129+130+131+127N+128N+129N+130N)	128N/(126+127+128+129+130+131+127N+128N+129N+130N)	129/(126+127+128+129+130+131+127N+128N+129N+130N)	129N/(126+127+128+129+130+131+127N+128N+129N+130N)	130/(126+127+128+129+130+131+127N+128N+129N+130N)	130N/(126+127+128+129+130+131+127N+128N+129N+130N)	131/(126+127+128+129+130+131+127N+128N+129N+130N)	126/(126+127+128+129+130+131+127N+128N+129N+130N)	126	127	128	129	130	131	127N	128N	129N	130N	Charge	m/z [Da]	MH+ [Da]	ΔM [ppm]	RT [min]	First Scan	Last Scan	MS Order	Ions Matched	Spectrum File	Annotation
	fPLEQAVQAFETTR	A0A060XKT3	1	1	HCD	N-Term(TMT10)	73.79	2.13929e-06	1	1	37	21	Unique	Used	0.8482	1.29604	1.19344	0.748094	0.945766	1.01936	1.12384	1.11472	1.06618	0.58842	7475.18	14215	23095	13750.9	20092.1	16778.5	14244.4	14164.4	19315.8	24149.6	2	933.504	1866	2.25958	35.5013	2595	2595	MS2	13/140	UoS_BM_TMT_B_HCD_120M_35%.raw
	fPLEQAVQAFETTR	A0A060XKT3	1	1	HCD	N-Term(TMT10)	34.25	0.0193744	1	1	37	19	Unique	Used	0.889722	1.28383	0.894948	1.04324	0.90113	1.16196	1.10417	0.998594	1.06577	0.623603	1736.09	3267.63	3795.28	2871.21	4326.01	3675.51	3092.15	4328.71	4825.13	4740.94	2	933.505	1866	3.17543	35.6025	2602	2602	MS2	9/140	UoS_BM_TMT_B_HCD_120M_35%.raw
	lVMAk	A0A060XKT3	1	1	HCD	N-Term(TMT10) K5(TMT10)	10.15	2.15429		7	33		Unique	Used	0.944666	0.684047	1.09835	1.41075	1.28543	0.717583	0.94314	0.784535	1.14354	0.93078	19734.5	26422.4	35473.2	31191.7	28141.2	30034.6	12547.4	44579.5	22693.6	28366.3	2	510.339	1019.67	1.75991	23.1478	1638	1638	MS2	6/32	UoS_BM_TMT_B_HCD_120M_35%.raw
A0A060XET2	7.48	4	294	33.3088	6.94678	87.184	0.516588	4	6.61779	0.962064	4	1.7408	1.31291	4	4.88359	0.996188	4	1.69417	0.819596	4	2.33559	1.18889	4	2.23758	1.32787	4	3.23055	1.08768	4	3.66734	0.896282	4	2.23453	0.682822	4	6.20841	Glycine N-methyltransferase OS=Oncorhynchus mykiss GN=GSONMT00032006001 PE=3 SV=1 - [A0A060XET2_ONCMY]
	Sequence	Protein Accessions	# Proteins	# Protein Groups	Activation Type	Modifications	IonScore	Exp Value	Δ Score	Rank	Identity High	Homology Threshold	Quan Info	Quan Usage	127/(126+127+128+129+130+131+127N+128N+129N+130N)	127N/(126+127+128+129+130+131+127N+128N+129N+130N)	128/(126+127+128+129+130+131+127N+128N+129N+130N)	128N/(126+127+128+129+130+131+127N+128N+129N+130N)	129/(126+127+128+129+130+131+127N+128N+129N+130N)	129N/(126+127+128+129+130+131+127N+128N+129N+130N)	130/(126+127+128+129+130+131+127N+128N+129N+130N)	130N/(126+127+128+129+130+131+127N+128N+129N+130N)	131/(126+127+128+129+130+131+127N+128N+129N+130N)	126/(126+127+128+129+130+131+127N+128N+129N+130N)	126	127	128	129	130	131	127N	128N	129N	130N	Charge	m/z [Da]	MH+ [Da]	ΔM [ppm]	RT [min]	First Scan	Last Scan	MS Order	Ions Matched	Spectrum File	Annotation
	mTSVDASDk	A0A060XET2	1	1	HCD	N-Term(TMT10) K9(TMT10)	53.19	0.000207245	0.788118	1	36		Unique	Used	0.535616	0.981493	1.32271	1.01856	0.837106	1.1392	1.2246	1.06539	0.889765	0.779364	117952	106939	304939	144997	260824	166814	128512	229752	257169	274969	2	706.38	1411.75	1.59785	19.6001	1322	1322	MS2	8/64	UoS_BM_TMT_B_HCD_120M_35%.raw
	sWVVSLLk	A0A060XET2	1	1	HCD	N-Term(TMT10) K8(TMT10)	44.17	0.00102214	0.656554	1	34		Unique	Used	0.489499	0.965226	1.23622	0.99579	0.827908	1.19167	1.36792	1.11044	0.902848	0.657491	604875	594076	1.73242e+06	871707	1.77102e+06	1.02892e+06	768236	1.36537e+06	1.63525e+06	1.74213e+06	2	695.448	1389.89	1.82652	33.845	2480	2480	MS2	14/56	UoS_BM_TMT_B_HCD_120M_35%.raw
	sWVVSLLk	A0A060XET2	1	1	HCD	N-Term(TMT10) K8(TMT10)	44.04	0.000579852	0.656903	1	31		Unique	Used	0.498237	0.928006	1.30319	0.996587	0.811367	1.18612	1.31029	1.11873	0.916734	0.651942	369623	372649	1.12548e+06	526477	1.04545e+06	643849	455188	842116	1.00307e+06	1.08165e+06	2	695.448	1389.89	1.38739	33.762	2474	2474	MS2	14/56	UoS_BM_TMT_B_HCD_120M_35%.raw
	iDNFk	A0A060XET2	1	1	HCD	N-Term(TMT10) K5(TMT10)	11.43	3.59724	1	1	36	22	Unique	Used	0.671486	0.958911	1.41609	0.945183	0.695119	1.222	1.34568	0.972528	0.812752	0.709129	21976.2	27452.3	66849.6	24654.6	58689	31201.5	25709.6	43656.6	56487.4	51397.3	2	547.834	1094.66	0.346456	22.7421	1602	1602	MS2	4/40	UoS_BM_TMT_B_HCD_120M_35%.raw
C1BFN5	5.26	2	171	19.5871	10.0229	84.0893	1.02887	2	3.26628	0.981405	2	6.20286	0.947506	2	8.33307	1.0015	2	4.16934	1.40866	2	12.0787	0.898677	2	4.60462	0.802371	2	13.6578	0.870664	2	2.40579	1.0432	2	9.0429	1.14918	2	0.990723	40S ribosomal protein S10 OS=Oncorhynchus mykiss GN=RS10 PE=2 SV=1 - [C1BFN5_ONCMY]
	Sequence	Protein Accessions	# Proteins	# Protein Groups	Activation Type	Modifications	IonScore	Exp Value	Δ Score	Rank	Identity High	Homology Threshold	Quan Info	Quan Usage	127/(126+127+128+129+130+131+127N+128N+129N+130N)	127N/(126+127+128+129+130+131+127N+128N+129N+130N)	128/(126+127+128+129+130+131+127N+128N+129N+130N)	128N/(126+127+128+129+130+131+127N+128N+129N+130N)	129/(126+127+128+129+130+131+127N+128N+129N+130N)	129N/(126+127+128+129+130+131+127N+128N+129N+130N)	130/(126+127+128+129+130+131+127N+128N+129N+130N)	130N/(126+127+128+129+130+131+127N+128N+129N+130N)	131/(126+127+128+129+130+131+127N+128N+129N+130N)	126/(126+127+128+129+130+131+127N+128N+129N+130N)	126	127	128	129	130	131	127N	128N	129N	130N	Charge	m/z [Da]	MH+ [Da]	ΔM [ppm]	RT [min]	First Scan	Last Scan	MS Order	Ions Matched	Spectrum File	Annotation
	iAIYELLFk	C1BFN5	4	1	HCD	N-Term(TMT10) K9(TMT10)	55.97	2.37754e-05	1	1	29		Unique	Used	1.05179	1.02332	0.895746	1.03006	1.52809	0.927021	0.731854	0.856651	0.981515	1.15688	10218.6	12255.9	12052.3	15447.7	9097.31	10739.6	7819.96	13560.4	12213.6	12903.8	2	784.498	1567.99	1.92105	39.2542	2840	2840	MS2	14/64	UoS_BM_TMT_B_HCD_120M_35%.raw
	iAIYELLFk	C1BFN5	4	1	HCD	N-Term(TMT10) K9(TMT10)	50.73	7.48072e-05	1	1	29		Unique	Used	1.00645	0.941204	1.00226	0.973736	1.29857	0.8712	0.879683	0.884907	1.10877	1.14152	10025	11660.2	13407.8	13051.9	10872	12062.3	7151.07	12745.2	11412.2	13252.8	2	784.498	1567.99	1.68749	39.1865	2836	2836	MS2	8/64	UoS_BM_TMT_B_HCD_120M_35%.raw
Q98TA0	18.03	2	122	13.2711	9.62744	82.23	0.824268	2	46.9972	1.16137	2	18.7855	1.25865	2	0.333461	0.933968	2	21.7107	0.971791	2	7.93586	1.04467	2	16.3722	1.026	2	1.02724	0.976727	2	3.6527	1.03879	2	6.47236	0.610372	2	3.04442	Pyruvate kinase (Fragment) OS=Oncorhynchus mykiss GN=PK PE=2 SV=1 - [Q98TA0_ONCMY]
	Sequence	Protein Accessions	# Proteins	# Protein Groups	Activation Type	Modifications	IonScore	Exp Value	Δ Score	Rank	Identity High	Homology Threshold	Quan Info	Quan Usage	127/(126+127+128+129+130+131+127N+128N+129N+130N)	127N/(126+127+128+129+130+131+127N+128N+129N+130N)	128/(126+127+128+129+130+131+127N+128N+129N+130N)	128N/(126+127+128+129+130+131+127N+128N+129N+130N)	129/(126+127+128+129+130+131+127N+128N+129N+130N)	129N/(126+127+128+129+130+131+127N+128N+129N+130N)	130/(126+127+128+129+130+131+127N+128N+129N+130N)	130N/(126+127+128+129+130+131+127N+128N+129N+130N)	131/(126+127+128+129+130+131+127N+128N+129N+130N)	126/(126+127+128+129+130+131+127N+128N+129N+130N)	126	127	128	129	130	131	127N	128N	129N	130N	Charge	m/z [Da]	MH+ [Da]	ΔM [ppm]	RT [min]	First Scan	Last Scan	MS Order	Ions Matched	Spectrum File	Annotation
	gVFPVLFHPLPAPVWADDVDNR	Q98TA0	2	1	HCD	N-Term(TMT10)	57.44	6.33761e-05	1	1	35	22	Unique	Used	1.12598	1.0235	1.26149	0.807162	1.0252	0.935655	1.03313	1.00109	1.08513	0.597967	3794.5	9425.86	12193.9	7445.57	9226.15	8530.02	5618.96	7633.87	8856.16	10833.3	3	897.482	2690.43	1.11241	36.5465	2663	2663	MS2	19/172	UoS_BM_TMT_B_HCD_120M_35%.raw
	gVFPVLFHPLPAPVWADDVDNR	Q98TA0	2	1	HCD	N-Term(TMT10)	47.29	0.000658832	1	1	35	23	Unique	Used	0.603404	1.31781	1.25582	1.0807	0.921166	1.16638	1.01892	0.95296	0.994432	0.623034	2275.54	2907.34	6986.89	3850.56	5237.19	4499.24	4164.04	5882.79	6354.26	5935.52	3	897.482	2690.43	0.77212	36.6187	2668	2668	MS2	11/172	UoS_BM_TMT_B_HCD_120M_35%.raw
A0A060Z6M5	9.94	3	171	18.8986	6.39209	80.6378	1.14819	3	4.4721	1.06847	3	0.0731737	0.991545	3	0.197907	0.980755	3	0.965299	0.79426	3	2.64536	1.00879	3	1.21269	1.02787	3	2.34569	0.958278	3	0.831373	1.05237	3	4.28743	0.846794	3	11.1954	Uncharacterized protein (Fragment) OS=Oncorhynchus mykiss GN=GSONMT00041410001 PE=4 SV=1 - [A0A060Z6M5_ONCMY]
	Sequence	Protein Accessions	# Proteins	# Protein Groups	Activation Type	Modifications	IonScore	Exp Value	Δ Score	Rank	Identity High	Homology Threshold	Quan Info	Quan Usage	127/(126+127+128+129+130+131+127N+128N+129N+130N)	127N/(126+127+128+129+130+131+127N+128N+129N+130N)	128/(126+127+128+129+130+131+127N+128N+129N+130N)	128N/(126+127+128+129+130+131+127N+128N+129N+130N)	129/(126+127+128+129+130+131+127N+128N+129N+130N)	129N/(126+127+128+129+130+131+127N+128N+129N+130N)	130/(126+127+128+129+130+131+127N+128N+129N+130N)	130N/(126+127+128+129+130+131+127N+128N+129N+130N)	131/(126+127+128+129+130+131+127N+128N+129N+130N)	126/(126+127+128+129+130+131+127N+128N+129N+130N)	126	127	128	129	130	131	127N	128N	129N	130N	Charge	m/z [Da]	MH+ [Da]	ΔM [ppm]	RT [min]	First Scan	Last Scan	MS Order	Ions Matched	Spectrum File	Annotation
	gLFIIDDk	A0A060Z6M5	6	1	HCD	N-Term(TMT10) K8(TMT10)	47.69	0.000570223	1	1	35		Unique	Used	1.18282	1.07405	0.991545	0.980755	0.884254	0.980728	1.02787	0.958278	1.05237	0.846794	59151.9	108999	105508	70693.7	101045	91065	64909.1	102108	102186	114155	2	689.922	1378.84	1.03846	30.3226	2226	2226	MS2	7/56	UoS_BM_TMT_B_HCD_120M_35%.raw
	gLFIIDDk	A0A060Z6M5	6	1	HCD	N-Term(TMT10) K8(TMT10)	47.68	0.000618455	1	1	35		Unique	Used	1.14819	1.06847	0.990221	0.97437	0.79426	1.01704	1.0116	0.952905	1.08281	0.952031	83428.5	132736	132184	79659.7	124756	117545	81005.4	127261	132940	142404	2	689.922	1378.84	1.74671	30.3493	2228	2228	MS2	7/56	UoS_BM_TMT_B_HCD_120M_35%.raw
	iPLVADTLR	A0A060Z6M5	3	1	HCD	N-Term(TMT10)	40.91	0.00185305	1	1	33		Unique	Used	0.989825	1.06794	1.12819	1.02507	0.780088	1.00879	1.11242	1.04185	0.943784	0.782851	35345.7	58956.3	77593.1	40310.1	70682.7	52786.3	41715.1	68979	67937.6	80218.2	2	613.888	1226.77	1.66883	28.862	2117	2117	MS2	8/64	UoS_BM_TMT_B_HCD_120M_35%.raw
A0A060XMJ1	6.92	2	130	14.86	10.0522	72.942	1.04677	2	2.6246	0.905112	2	2.03213	1.07256	2	0.476276	1.11433	2	7.83028	1.18959	2	2.97815	0.922935	2	11.2031	0.684291	2	4.74163	0.92845	2	7.11016	1.04457	2	9.23545	1.1182	2	5.96884	Uncharacterized protein OS=Oncorhynchus mykiss GN=GSONMT00015821001 PE=3 SV=1 - [A0A060XMJ1_ONCMY]
	Sequence	Protein Accessions	# Proteins	# Protein Groups	Activation Type	Modifications	IonScore	Exp Value	Δ Score	Rank	Identity High	Homology Threshold	Quan Info	Quan Usage	127/(126+127+128+129+130+131+127N+128N+129N+130N)	127N/(126+127+128+129+130+131+127N+128N+129N+130N)	128/(126+127+128+129+130+131+127N+128N+129N+130N)	128N/(126+127+128+129+130+131+127N+128N+129N+130N)	129/(126+127+128+129+130+131+127N+128N+129N+130N)	129N/(126+127+128+129+130+131+127N+128N+129N+130N)	130/(126+127+128+129+130+131+127N+128N+129N+130N)	130N/(126+127+128+129+130+131+127N+128N+129N+130N)	131/(126+127+128+129+130+131+127N+128N+129N+130N)	126/(126+127+128+129+130+131+127N+128N+129N+130N)	126	127	128	129	130	131	127N	128N	129N	130N	Charge	m/z [Da]	MH+ [Da]	ΔM [ppm]	RT [min]	First Scan	Last Scan	MS Order	Ions Matched	Spectrum File	Annotation
	mNVLADALk	A0A060XMJ1	1	1	HCD	N-Term(TMT10) K9(TMT10)	52.16	0.000247207	0.581672	1	36		Unique	Used	1.06547	0.917603	1.06912	1.05703	1.16593	0.995307	0.706526	0.974043	0.981531	1.07409	81301	106393	123272	101005	75261.3	92034.8	60090	119248	112374	125732	2	716.934	1432.86	1.1463	29.898	2193	2193	MS2	8/92	UoS_BM_TMT_B_HCD_120M_35%.raw
	mNVLADALk	A0A060XMJ1	1	1	HCD	N-Term(TMT10) K9(TMT10)	49.92	0.000421188	0.558494	1	36		Unique	Used	1.0284	0.892792	1.07601	1.17473	1.21373	0.855825	0.662756	0.884991	1.11167	1.16412	50551.8	58913.8	71176.5	60321.4	40502.2	59800.5	33541.2	76029.8	55434	65537.3	2	716.934	1432.86	1.2315	29.9685	2199	2199	MS2	8/92	UoS_BM_TMT_B_HCD_120M_35%.raw
A0A060WKM1	9.54	10	461	50.1091	9.08545	72.8644	1.07397	2	4.18436	0.805213	2	0.719428	0.947108	2	12.6683	1.13056	2	4.38128	1.11718	2	2.37871	0.985512	2	4.03545	0.901134	2	5.47684	0.934219	2	6.64635	0.984116	2	7.40878	1.08575	2	4.89963	Elongation factor 1-alpha OS=Oncorhynchus mykiss GN=GSONMT00072635001 PE=3 SV=1 - [A0A060WKM1_ONCMY]
	Sequence	Protein Accessions	# Proteins	# Protein Groups	Activation Type	Modifications	IonScore	Exp Value	Δ Score	Rank	Identity High	Homology Threshold	Quan Info	Quan Usage	127/(126+127+128+129+130+131+127N+128N+129N+130N)	127N/(126+127+128+129+130+131+127N+128N+129N+130N)	128/(126+127+128+129+130+131+127N+128N+129N+130N)	128N/(126+127+128+129+130+131+127N+128N+129N+130N)	129/(126+127+128+129+130+131+127N+128N+129N+130N)	129N/(126+127+128+129+130+131+127N+128N+129N+130N)	130/(126+127+128+129+130+131+127N+128N+129N+130N)	130N/(126+127+128+129+130+131+127N+128N+129N+130N)	131/(126+127+128+129+130+131+127N+128N+129N+130N)	126/(126+127+128+129+130+131+127N+128N+129N+130N)	126	127	128	129	130	131	127N	128N	129N	130N	Charge	m/z [Da]	MH+ [Da]	ΔM [ppm]	RT [min]	First Scan	Last Scan	MS Order	Ions Matched	Spectrum File	Annotation
	qLIVGVNk	Q8QFP0;A0A060WKM1	8	2	HCD	N-Term(TMT10) K8(TMT10)	42.73	0.000680002	0.445355	1	31		Not Unique	Not Used	0.849497	0.595755	0.972522	1.20185	1.26692	1.13238	0.895756	0.692109	1.25424	1.12536	14446.2	14385.9	19017	18613.2	16182.2	19944.9	6616.34	22994.2	21682.3	15151.1	2	664.938	1328.87	2.28857	24.5077	1758	1758	MS2	10/84	UoS_BM_TMT_B_HCD_120M_35%.raw
	qLIVGVNk	Q8QFP0;A0A060WKM1	8	2	HCD	N-Term(TMT10) K8(TMT10)	40.22	0.00123579	0.448533	1	31		Not Unique	Not Used	0.997942	0.826279	1.16435	1.10442	0.968229	0.93854	1.00088	0.836041	1.23124	0.849167	15741.5	24404.7	32879.1	20542	26111	28273.8	13251.6	30513.8	25951.2	26429.6	2	664.938	1328.87	0.910663	24.5343	1760	1760	MS2	10/84	UoS_BM_TMT_B_HCD_120M_35%.raw
	eVSTYIk	A0A060WKM1	9	1	HCD	N-Term(TMT10) K7(TMT10)	39.97	0.00310135	0.714536	1	34		Unique	Used	1.10471	0.80913	0.869632	1.16447	1.13525	0.959053	0.86846	0.977037	1.03452	1.05046	31191.4	43273.1	39334.4	38579.7	36290.4	38052.8	20785.7	51533.6	42476.7	49474.1	2	649.393	1297.78	0.741467	22.2213	1556	1556	MS2	6/48	UoS_BM_TMT_B_HCD_120M_35%.raw
	vETGTLk	Q8QFP0;A0A060WKM1	8	2	HCD	N-Term(TMT10) K7(TMT10)	28.58	0.0650388	1	1	36		Not Unique	Not Used	0.968653	0.889562	0.917045	1.05142	1.0789	0.961062	1.00838	0.904445	1.13938	1.1151	592157	678590	741817	655720	753593	749524	408687	832161	761253	819064	2	603.38	1205.75	1.6718	20.2879	1383	1383	MS2	10/48	UoS_BM_TMT_B_HCD_120M_35%.raw
	eVSTYIk	A0A060WKM1	9	1	HCD	N-Term(TMT10) K7(TMT10)	27.82	0.0488981	0.520129	1	34		Unique	Used	1.04409	0.801315	1.03149	1.09765	1.0994	1.0127	0.935037	0.893277	0.936166	1.12222	23354.4	28664.3	32699.1	26185.4	27384.6	24134.3	14427.3	34045.6	31435.8	31702.1	2	649.392	1297.78	0.271162	22.1583	1551	1551	MS2	5/48	UoS_BM_TMT_B_HCD_120M_35%.raw
	eAAEMGk	Q8QFP0;A0A060WKM1	7	2	HCD	N-Term(TMT10) K7(TMT10)	26.21	0.139171	0.480733	1	37	28	Not Unique	Not Used	0.946945	0.900793	1.06937	1.12152	1.25163	0.934354	0.869843	0.813472	1.0166	1.14186	746931	817156	1.06556e+06	937030	800743	823769	509778	1.0934e+06	911653	907442	2	597.334	1193.66	1.3265	18.042	1180	1180	MS2	6/48	UoS_BM_TMT_B_HCD_120M_35%.raw
	qTVAVGVIk	Q8QFP0;A0A060WKM1	9	2	HCD	N-Term(TMT10) K9(TMT10)	24.45	0.0671184	1	1	32		Not Unique	Not Used	0.874728	0.649	1.20302	1.14896	1.19337	0.70978	0.859028	1.07124	0.668779	1.61865	28414.4	20256.9	32169.2	23975.8	21221.7	14543.2	9856.43	30060.4	18585	32068.9	2	686.951	1372.89	0.81084	23.4495	1664	1664	MS2	5/96	UoS_BM_TMT_B_HCD_120M_35%.raw
	eAAEMGk	Q8QFP0;A0A060WKM1	7	2	HCD	N-Term(TMT10) K7(TMT10)	24.32	0.213391	0.46176	1	37	27	Not Unique	Not Used	1.01289	0.857097	0.989162	1.06198	1.27021	0.92893	0.833819	0.904662	1.07397	1.11453	377229	452259	509990	492042	397165	450294	250976	535716	468973	522167	2	597.335	1193.66	1.53103	17.9851	1175	1175	MS2	5/48	UoS_BM_TMT_B_HCD_120M_35%.raw
	fEEIQk	Q8QFP0;A0A060WKM1	8	2	HCD	N-Term(TMT10) K6(TMT10)	23.8	0.224276	0.456723	1	37	26	Not Unique	Not Used	0.893628	0.804384	0.989187	1.13738	1.18818	1.00547	0.889025	0.91151	1.06102	1.11145	725604	769627	983715	887775	816788	858072	454320	1.10668e+06	979107	1.0148e+06	2	626.372	1251.74	1.33779	23.1149	1635	1635	MS2	10/44	UoS_BM_TMT_B_HCD_120M_35%.raw
	vETGTLk	Q8QFP0;A0A060WKM1	8	2	HCD	N-Term(TMT10) K7(TMT10)	20.64	0.406031	1	1	36	27	Not Unique	Not Used	0.993165	0.860263	0.976041	1.0274	1.04753	1.01959	0.983366	0.795557	1.13563	1.22819	1.09676e+06	1.16998e+06	1.32768e+06	1.07059e+06	1.23579e+06	1.25624e+06	664605	1.36737e+06	1.35806e+06	1.2115e+06	2	603.38	1205.75	1.36808	20.2207	1376	1376	MS2	5/48	UoS_BM_TMT_B_HCD_120M_35%.raw
Q90Z48	17.96	6	334	36.244	7.66455	72.5559		0			0			0			0			0			0			0			0			0			0		Glyceraldehyde phosphate dehydrogenase OS=Oncorhynchus mykiss PE=2 SV=1 - [Q90Z48_ONCMY]
	Sequence	Protein Accessions	# Proteins	# Protein Groups	Activation Type	Modifications	IonScore	Exp Value	Δ Score	Rank	Identity High	Homology Threshold	Quan Info	Quan Usage	127/(126+127+128+129+130+131+127N+128N+129N+130N)	127N/(126+127+128+129+130+131+127N+128N+129N+130N)	128/(126+127+128+129+130+131+127N+128N+129N+130N)	128N/(126+127+128+129+130+131+127N+128N+129N+130N)	129/(126+127+128+129+130+131+127N+128N+129N+130N)	129N/(126+127+128+129+130+131+127N+128N+129N+130N)	130/(126+127+128+129+130+131+127N+128N+129N+130N)	130N/(126+127+128+129+130+131+127N+128N+129N+130N)	131/(126+127+128+129+130+131+127N+128N+129N+130N)	126/(126+127+128+129+130+131+127N+128N+129N+130N)	126	127	128	129	130	131	127N	128N	129N	130N	Charge	m/z [Da]	MH+ [Da]	ΔM [ppm]	RT [min]	First Scan	Last Scan	MS Order	Ions Matched	Spectrum File	Annotation
	vVISAPSADAPMFVMxVNHEk	Q90Z48	1	1	HCD	N-Term(TMT10) X16(G) K21(TMT10)	62.74	1.93155e-05	1	2	35		Redundant	Not Used	1.00019	1.1049	1.01367	0.915442	1.06572	1.11192	1.09756	0.937073	1.08724	0.6162	67675.3	144912	169585	133956	169638	147919	104983	149846	182153	175506	3	886.479	2657.42	1.11999	29.963	2198	2198	MS2	20/172	UoS_BM_TMT_B_HCD_120M_35%.raw
	lVIDGHk	Q90Z48;Q90ZF1	6	2	HCD	N-Term(TMT10) K7(TMT10)	37.12	0.00386236	0.346983	1	32		Not Unique	Not Used	0.999565	0.940356	1.0267	0.991087	1.03242	1.12268	1.1468	1.01661	0.777823	0.827197	32946.8	52520.6	62291.8	47062.2	64280.1	38377.4	32403	58833.2	66698	69051	2	620.395	1239.78	0.848241	20.6897	1421	1421	MS2	6/48	UoS_BM_TMT_B_HCD_120M_35%.raw
	dPANIk	Q90Z48;Q90ZF1	6	2	HCD	N-Term(TMT10) K6(TMT10)	23.73	0.145733	0.397809	1	35	28	Not Unique	Not Used	1.00511	0.945912	1.00086	1.05909	0.707138	1.10775	1.39603	0.850492	1.04265	0.752122	38354.4	67616.9	77746.9	41270.9	100186	65865.5	41731.8	80494.7	84259.8	73961.9	2	558.346	1115.68	1.99401	18.9568	1262	1262	MS2	5/48	UoS_BM_TMT_B_HCD_120M_35%.raw
	yENSLk	Q90Z48;Q90ZF1	3	2	HCD	N-Term(TMT10) K6(TMT10)	20.52	0.356637	0.254873	1	36	29	Not Unique	Not Used	0.97629	0.855481	1.08389	1.12646	0.804417	1.03674	1.10282	1.03657	0.896902	0.911936	117117	165405	212043	118236	199318	142689	95050.8	215614	198599	227021	2	606.356	1211.71	1.43976	19.6188	1324	1324	MS2	5/52	UoS_BM_TMT_B_HCD_120M_35%.raw
	fHGEVk	Q90Z48;Q90ZF1	6	2	HCD	N-Term(TMT10) K6(TMT10)	18.3	0.851966	0.148087	1	37	29	Not Unique	Not Used	1.21974	0.98052	1.09454	0.97719	0.841931	0.986325	1.00397	1.02466	0.913455	0.86003	14406.9	26955	27930.1	16141.6	23668.3	18955.6	14210.4	24397.5	24645.1	29271.8	2	587.852	1174.7	-0.902365	17.6242	1144	1144	MS2	4/40	UoS_BM_TMT_B_HCD_120M_35%.raw
	lVTWYDNEFGYSNR	Q90Z48;Q90ZF1	3	2	HCD	N-Term(TMT10)	10.2	2.822		2	34	23	Not Unique	Not Used	1.22139	0.695556	0.979589	0.940401	0.568418	1.38889	1.30663	0.962527	0.920582	0.718093	2757.48	6187.28	5730.05	2498.12	7061.1	4379.11	2310.76	5382.12	7955.25	6303.13	2	996.988	1992.97	1.42197	31.8978	2344	2344	MS2	5/132	UoS_BM_TMT_B_HCD_120M_35%.raw
A0A060YV63	10.33	9	329	37.0565	5.69385	72.4549	0.923942	7	4.66165	1.04541	7	10.5624	1	7	4.5349	0.943138	7	8.75802	1.24948	7	6.03721	0.98985	7	5.18695	0.949509	7	9.65004	0.964613	7	7.39823	1.04501	7	5.47842	0.889431	7	8.57355	Uncharacterized protein OS=Oncorhynchus mykiss GN=GSONMT00033491001 PE=3 SV=1 - [A0A060YV63_ONCMY]
	Sequence	Protein Accessions	# Proteins	# Protein Groups	Activation Type	Modifications	IonScore	Exp Value	Δ Score	Rank	Identity High	Homology Threshold	Quan Info	Quan Usage	127/(126+127+128+129+130+131+127N+128N+129N+130N)	127N/(126+127+128+129+130+131+127N+128N+129N+130N)	128/(126+127+128+129+130+131+127N+128N+129N+130N)	128N/(126+127+128+129+130+131+127N+128N+129N+130N)	129/(126+127+128+129+130+131+127N+128N+129N+130N)	129N/(126+127+128+129+130+131+127N+128N+129N+130N)	130/(126+127+128+129+130+131+127N+128N+129N+130N)	130N/(126+127+128+129+130+131+127N+128N+129N+130N)	131/(126+127+128+129+130+131+127N+128N+129N+130N)	126/(126+127+128+129+130+131+127N+128N+129N+130N)	126	127	128	129	130	131	127N	128N	129N	130N	Charge	m/z [Da]	MH+ [Da]	ΔM [ppm]	RT [min]	First Scan	Last Scan	MS Order	Ions Matched	Spectrum File	Annotation
	gYSFTTTAER	A0A060YV63	10	1	HCD	N-Term(TMT10)	49.34	0.000378341	1	1	35		Unique	Used	0.923942	1.05939	1.03059	0.878731	1.28104	1.09266	0.93886	0.972406	0.967614	0.878664	152481	211520	272433	254430	229287	208010	159051	227277	282832	287773	2	681.35	1361.69	1.77356	20.7008	1422	1422	MS2	8/72	UoS_BM_TMT_B_HCD_120M_35%.raw
	gYSFTTTAER	A0A060YV63	10	1	HCD	N-Term(TMT10)	39.21	0.00410229	1	1	35		Unique	Used	0.9614	1.04541	1.02083	0.937201	1.19051	1.00546	0.949509	0.964613	1.06927	0.875112	703427	1.01947e+06	1.24995e+06	1.09522e+06	1.07409e+06	1.06472e+06	726993	1.12278e+06	1.20552e+06	1.32227e+06	2	681.35	1361.69	2.0425	20.6206	1414	1414	MS2	7/72	UoS_BM_TMT_B_HCD_120M_35%.raw
	lDLAGR	A0A060YV63	21	1	HCD	N-Term(TMT10)	32.5	0.0340217	0.386462	2	37		Redundant	Not Used	1.06362	0.823638	0.835267	0.977353	1.39581	0.882274	1.11699	0.8269	1.04609	1.1316	75379.5	93467.8	84755.5	106414	104712	86321.8	47466.5	97032.9	87663.1	93934.3	2	437.272	873.537	1.53346	21.2591	1473	1473	MS2	5/40	UoS_BM_TMT_B_HCD_120M_35%.raw
	gILTLk	A0A060YV63	20	1	HCD	N-Term(TMT10) K6(TMT10)	26.97	0.0105477	0.377456	1	27		Unique	Used	0.930286	1.05022	0.975911	0.943138	1.30036	0.963589	1.01131	0.916478	1.03904	0.940865	1.83827e+06	2.3978e+06	2.90452e+06	2.90776e+06	2.7807e+06	2.51481e+06	1.77523e+06	2.7464e+06	2.80819e+06	3.05362e+06	2	551.885	1102.76	2.12321	26.4702	1922	1922	MS2	5/40	UoS_BM_TMT_B_HCD_120M_35%.raw
	lDLAGR	A0A060YV63	21	1	HCD	N-Term(TMT10)	26.88	0.124095	0.405506	2	37	30	Redundant	Not Used	1.05187	0.934186	1.03492	1.02314	1.36062	0.791349	0.84799	0.977062	1.07592	0.940519	53114.6	78364.9	89029.8	87942.2	67394.4	75268.9	45642.5	86117.1	66660.2	94097.7	2	437.272	873.537	1.60333	21.3213	1478	1478	MS2	5/40	UoS_BM_TMT_B_HCD_120M_35%.raw
	gILTLk	A0A060YV63	20	1	HCD	N-Term(TMT10) K6(TMT10)	26.62	0.011433	0.380165	1	27		Unique	Used	0.952993	1.11988	1	0.914783	1.24948	0.927246	1.07027	0.909941	1.04501	0.889431	959996	1.35694e+06	1.64414e+06	1.54347e+06	1.62569e+06	1.39723e+06	1.04573e+06	1.47158e+06	1.49281e+06	1.67487e+06	2	551.885	1102.76	1.68043	26.445	1920	1920	MS2	5/40	UoS_BM_TMT_B_HCD_120M_35%.raw
	iIAPPER	A0A060YV63	13	1	HCD	N-Term(TMT10)	19.02	0.223059	1	1	32		Unique	Used	0.842255	0.884532	1.05279	0.998851	1.35464	1.02448	0.83732	1.07387	1.08362	0.768483	27396.3	39611.1	57171.8	55270.8	42008.5	47855	27281.1	53072.1	54477.2	65285.9	2	512.822	1024.64	2.15244	20.7974	1431	1431	MS2	5/48	UoS_BM_TMT_B_HCD_120M_35%.raw
	iIAPPER	A0A060YV63	13	1	HCD	N-Term(TMT10)	18.35	0.260268	0.320436	1	32		Unique	Used	0.90346	0.869469	0.952134	1.0359	1.23504	0.98985	0.929428	0.991109	1.10088	0.97755	170220	207537	252552	246131	227758	237466	130983	268840	257095	294309	2	512.823	1024.64	2.39071	20.854	1436	1436	MS2	5/48	UoS_BM_TMT_B_HCD_120M_35%.raw
	iLTER	A0A060YV63	19	1	HCD	N-Term(TMT10)	13.54	3.45219	1	2	38	22	Unique	Used	0.836902	0.7533	0.831474	1.30238	1.12187	0.862637	1.15444	0.87274	0.943394	1.35205	48578.1	39667.8	45507.2	46132.3	58372.3	41988.8	23415.7	69742	46230.6	53474.3	2	430.774	860.542	1.58072	19.1764	1283	1283	MS2	3/32	UoS_BM_TMT_B_HCD_120M_35%.raw
A0A060YNB8	3.03	3	561	61.6109	8.44092	71.64	1.16553	3	15.4498	1.17912	3	44.9608	1.01795	3	9.25208	0.766935	3	8.85286	1.14297	3	6.77066	0.886626	3	21.4164	0.873156	3	15.2349	1.12856	3	18.5061	0.742079	3	80.2536	0.996562	3	8.34242	Uncharacterized protein (Fragment) OS=Oncorhynchus mykiss GN=GSONMT00051764001 PE=3 SV=1 - [A0A060YNB8_ONCMY]
	Sequence	Protein Accessions	# Proteins	# Protein Groups	Activation Type	Modifications	IonScore	Exp Value	Δ Score	Rank	Identity High	Homology Threshold	Quan Info	Quan Usage	127/(126+127+128+129+130+131+127N+128N+129N+130N)	127N/(126+127+128+129+130+131+127N+128N+129N+130N)	128/(126+127+128+129+130+131+127N+128N+129N+130N)	128N/(126+127+128+129+130+131+127N+128N+129N+130N)	129/(126+127+128+129+130+131+127N+128N+129N+130N)	129N/(126+127+128+129+130+131+127N+128N+129N+130N)	130/(126+127+128+129+130+131+127N+128N+129N+130N)	130N/(126+127+128+129+130+131+127N+128N+129N+130N)	131/(126+127+128+129+130+131+127N+128N+129N+130N)	126/(126+127+128+129+130+131+127N+128N+129N+130N)	126	127	128	129	130	131	127N	128N	129N	130N	Charge	m/z [Da]	MH+ [Da]	ΔM [ppm]	RT [min]	First Scan	Last Scan	MS Order	Ions Matched	Spectrum File	Annotation
	vDMGALFDLPk	A0A060YNB8	3	1	HCD	N-Term(TMT10) K11(TMT10)	71.64	3.21837e-06	0.821468	1	36		Unique	Used	1.50314	1.17912	1.08147	0.766935	1.19516	0.758551	0.695272	1.12856	0.742079	1.05264	8709.58	16407.1	13630.6	11317.7	8095.81	7606.06	8440.45	9457.66	9361.73	15924.1	2	832.479	1663.95	1.08427	34.9593	2558	2558	MS2	9/80	UoS_BM_TMT_B_HCD_120M_35%.raw
	tVIVTk	A0A060YNB8	3	1	HCD	N-Term(TMT10) K6(TMT10)	18.78	0.128461	1	1	29		Unique	Used	1.16553	0.821543	1.01795	0.81273	1.14297	0.886626	0.96288	0.876131	1.55362	0.753149	25022.4	51084.3	51517.7	43460.5	45020.2	63941.6	23613.9	40244	43938.1	49639.6	2	559.883	1118.76	2.82361	21.1285	1461	1461	MS2	5/40	UoS_BM_TMT_B_HCD_120M_35%.raw
	vDMGALFDLPk	A0A060YNB8	3	1	HCD	N-Term(TMT10) K11(TMT10)	12.38	2.79509		2	36	27	Unique	Used	1.04408	1.68502	0.93993	0.675493	0.97746	1.3164	0.873156	1.26943	0.340389	0.996562	2048.23	2830.88	2942.75	2299.25	2525.54	866.647	2996.2	2069.2	4035.67	4449.35	2	832.48	1663.95	1.45108	35.0756	2566	2566	MS2	5/80	UoS_BM_TMT_B_HCD_120M_35%.raw
A0A060XS59	4.47	3	492	54.8905	5.57959	69.7835	1.32948	2	3.14647	1.23465	2	7.32308	0.757359	2	1.76341	1.07219	2	14.2869	1.4234	2	6.41627	0.610097	2	19.292	0.586663	2	0.654828	0.734222	2	7.80296	0.977018	2	5.0653	1.74593	2	2.25608	Protein disulfide-isomerase OS=Oncorhynchus mykiss GN=GSONMT00006931001 PE=3 SV=1 - [A0A060XS59_ONCMY]
	Sequence	Protein Accessions	# Proteins	# Protein Groups	Activation Type	Modifications	IonScore	Exp Value	Δ Score	Rank	Identity High	Homology Threshold	Quan Info	Quan Usage	127/(126+127+128+129+130+131+127N+128N+129N+130N)	127N/(126+127+128+129+130+131+127N+128N+129N+130N)	128/(126+127+128+129+130+131+127N+128N+129N+130N)	128N/(126+127+128+129+130+131+127N+128N+129N+130N)	129/(126+127+128+129+130+131+127N+128N+129N+130N)	129N/(126+127+128+129+130+131+127N+128N+129N+130N)	130/(126+127+128+129+130+131+127N+128N+129N+130N)	130N/(126+127+128+129+130+131+127N+128N+129N+130N)	131/(126+127+128+129+130+131+127N+128N+129N+130N)	126/(126+127+128+129+130+131+127N+128N+129N+130N)	126	127	128	129	130	131	127N	128N	129N	130N	Charge	m/z [Da]	MH+ [Da]	ΔM [ppm]	RT [min]	First Scan	Last Scan	MS Order	Ions Matched	Spectrum File	Annotation
	gFPTIFFSPAGQk	A0A060XS59	2	1	HCD	N-Term(TMT10) K13(TMT10)	65.48	1.08301e-05	1	1	35		Unique	Used	1.35799	1.17518	0.748404	0.973839	1.48634	0.694629	0.584077	0.77388	0.944208	1.71956	15288.4	15927.8	10135.9	15124.2	7308.04	10399.3	9039.33	12904.4	9211.9	11733.5	2	928.03	1855.05	0.806999	33.6997	2470	2470	MS2	9/100	UoS_BM_TMT_B_HCD_120M_35%.raw
	gFPTIFFSPAGQk	A0A060XS59	2	1	HCD	N-Term(TMT10) K13(TMT10)	33.1	0.0183912	1	1	35		Unique	Used	1.30156	1.29714	0.76642	1.18048	1.36313	0.535853	0.589259	0.696596	1.01097	1.7727	5416.18	5246.12	3567.04	4766.61	2533.68	3826.37	3428.75	5375.56	2442.06	3629.53	2	928.031	1855.05	1.26763	33.8132	2478	2478	MS2	11/100	UoS_BM_TMT_B_HCD_120M_35%.raw
	fLQDYFDGk	A0A060XS59;A0A060W539	3	2	HCD	N-Term(TMT10) K9(TMT10)	15.92	1.3407	1	1	37	23	Not Unique	Not Used	1.27681	1.56194	0.917349	1.33723	1.04269	0.551621	0.584294	0.652926	0.710562	1.90957	11903.2	10499.6	8710.58	7438.71	5125.65	5486.86	8423.36	12423.5	5128.9	6940.74	2	795.933	1590.86	1.69051	31.7973	2337	2337	MS2	4/88	UoS_BM_TMT_B_HCD_120M_35%.raw
A0A060Y0S7	14.88	5	168	17.8747	8.00146	69.74	0.937378	3	9.85268	0.936677	3	28.9672	1.04284	3	0.128839	1.14917	2	5.47642	0.846527	3	13.1942	0.876147	3	0.210437	0.972016	3	7.66318	0.998197	3	2.87104	1.11005	3	6.83447	1.02712	3	7.19307	Peptidyl-prolyl cis-trans isomerase OS=Oncorhynchus mykiss GN=GSONMT00021472001 PE=3 SV=1 - [A0A060Y0S7_ONCMY]
	Sequence	Protein Accessions	# Proteins	# Protein Groups	Activation Type	Modifications	IonScore	Exp Value	Δ Score	Rank	Identity High	Homology Threshold	Quan Info	Quan Usage	127/(126+127+128+129+130+131+127N+128N+129N+130N)	127N/(126+127+128+129+130+131+127N+128N+129N+130N)	128/(126+127+128+129+130+131+127N+128N+129N+130N)	128N/(126+127+128+129+130+131+127N+128N+129N+130N)	129/(126+127+128+129+130+131+127N+128N+129N+130N)	129N/(126+127+128+129+130+131+127N+128N+129N+130N)	130/(126+127+128+129+130+131+127N+128N+129N+130N)	130N/(126+127+128+129+130+131+127N+128N+129N+130N)	131/(126+127+128+129+130+131+127N+128N+129N+130N)	126/(126+127+128+129+130+131+127N+128N+129N+130N)	126	127	128	129	130	131	127N	128N	129N	130N	Charge	m/z [Da]	MH+ [Da]	ΔM [ppm]	RT [min]	First Scan	Last Scan	MS Order	Ions Matched	Spectrum File	Annotation
	vVEGLNIIASMEk	A0A060Y0S7	1	1	HCD	N-Term(TMT10) K13(TMT10)	69.74	3.74779e-06	1	1	35	25	Unique	Used	1.369	1.5103	1.52532	0.01	0.771191	0.874903	1.68798	0.735618	0.920865	0.692246	10710.5	27942.6	35949.3	13656	36753.9	17649.6	20216.3	1253.87	20191.1	19409.4	2	931.048	1861.09	1.2389	34.3031	2513	2513	MS2	17/124	UoS_BM_TMT_B_HCD_120M_35%.raw
	sIYGNk	A0A060Y0S7	4	1	HCD	N-Term(TMT10) K6(TMT10)	23.75	0.199884	0.427368	1	36		Unique	Used	0.937378	0.753668	1.04284	1.1075	0.846527	1.0212	0.921775	1.01753	1.16122	1.07696	138316	158820	204020	124431	166605	184748	83742.4	211996	195632	222860	2	570.345	1139.68	-0.0655045	19.1133	1277	1277	MS2	5/44	UoS_BM_TMT_B_HCD_120M_35%.raw
	sIYGNk	A0A060Y0S7	4	1	HCD	N-Term(TMT10) K6(TMT10)	23.19	0.207005	0.438551	1	36	27	Unique	Used	0.875084	0.936677	1.04193	1.1924	0.925643	0.876147	0.972016	0.998197	1.11005	1.02712	122711	137920	189619	126566	163427	164284	96814.8	212320	156132	203371	2	570.345	1139.68	1.00558	19.1861	1284	1284	MS2	5/44	UoS_BM_TMT_B_HCD_120M_35%.raw
	hVVFGk	A0A060Y0S7;A0A060VUI9	4	2	HCD	N-Term(TMT10) K6(TMT10)	14.85	1.27172	1	1	35	27	Not Unique	Not Used	0.922678	0.863109	0.916048	1.09709	1.06458	0.923472	1.03166	0.970349	0.992612	1.24122	56817.6	55718.3	63875.4	55773.2	66459.2	56286.4	34181.3	74848.1	63053.6	75748.1	2	572.866	1144.72	0.405114	19.7543	1336	1336	MS2	5/40	UoS_BM_TMT_B_HCD_120M_35%.raw
	hVVFGk	A0A060Y0S7;A0A060VUI9	4	2	HCD	N-Term(TMT10) K6(TMT10)	14.75	0.897707	1	1	34	26	Not Unique	Not Used	1.05975	1.36905	1.05707	1.13065	0.92789	1.00109	0.723945	0.908936	0.844274	1.12004	23143.3	28887.7	33272.1	21943.3	21051.6	21610.6	24473.8	34819.8	30854.5	32028.5	2	572.866	1144.73	1.04494	19.8192	1342	1342	MS2	4/40	UoS_BM_TMT_B_HCD_120M_35%.raw
A0A060W7L7	10.31	7	524	59.5752	7.23975	69.471	0.780487	3	10.7717	0.696589	3	25.3243	1.03807	3	6.75282	1.20204	3	8.5465	0.810262	3	58.0311	1.06971	3	14.8731	1.27456	3	13.807	1.14781	3	17.1259	0.963384	3	9.98703	0.740873	3	15.2371	Catalase OS=Oncorhynchus mykiss GN=GSONMT00082031001 PE=3 SV=1 - [A0A060W7L7_ONCMY]
	Sequence	Protein Accessions	# Proteins	# Protein Groups	Activation Type	Modifications	IonScore	Exp Value	Δ Score	Rank	Identity High	Homology Threshold	Quan Info	Quan Usage	127/(126+127+128+129+130+131+127N+128N+129N+130N)	127N/(126+127+128+129+130+131+127N+128N+129N+130N)	128/(126+127+128+129+130+131+127N+128N+129N+130N)	128N/(126+127+128+129+130+131+127N+128N+129N+130N)	129/(126+127+128+129+130+131+127N+128N+129N+130N)	129N/(126+127+128+129+130+131+127N+128N+129N+130N)	130/(126+127+128+129+130+131+127N+128N+129N+130N)	130N/(126+127+128+129+130+131+127N+128N+129N+130N)	131/(126+127+128+129+130+131+127N+128N+129N+130N)	126/(126+127+128+129+130+131+127N+128N+129N+130N)	126	127	128	129	130	131	127N	128N	129N	130N	Charge	m/z [Da]	MH+ [Da]	ΔM [ppm]	RT [min]	First Scan	Last Scan	MS Order	Ions Matched	Spectrum File	Annotation
	gAQVFIQk	A0A060X782;A0A060W7L7	3	2	HCD	N-Term(TMT10) K8(TMT10)	52.98	0.00015961	0.777652	1	35		Not Unique	Not Used	0.759447	0.783682	1.27295	1.28619	0.675199	1.09911	1.0615	1.08123	0.852554	0.825845	46232.9	56087.3	108554	43261	83629.5	59124.2	37956.2	107316	91779.8	103224	2	674.922	1348.84	1.38675	23.5208	1670	1670	MS2	7/76	UoS_BM_TMT_B_HCD_120M_35%.raw
	lNIITAGPR	A0A060W7L7	1	1	HCD	N-Term(TMT10)	39.24	0.00266243	0.628186	1	33		Unique	Used	0.837192	0.577604	0.914614	1.20204	0.810262	1.17702	1.39326	1.14781	0.898489	0.664732	15080.3	25055.5	31607	21037.9	44481.8	25250.4	11336.6	40643.3	39829	44406.2	2	592.373	1183.74	1.6992	25.2273	1820	1820	MS2	6/92	UoS_BM_TMT_B_HCD_120M_35%.raw
	eYPLIPVGR	A0A060X782;A0A060W7L7	2	2	HCD	N-Term(TMT10)	30.48	0.0385007	0.474081	1	36		Not Unique	Not Used	0.766771	0.916715	1.19015	1.24346	0.7258	1.19298	1.09265	0.932836	0.969503	0.757329	11073.8	14790.8	26509.1	12146.2	22484.3	17561.1	11596.7	27098.8	26019.3	23261	2	636.88	1272.75	1.44421	26.379	1914	1914	MS2	11/64	UoS_BM_TMT_B_HCD_120M_35%.raw
	lNIITAGPR	A0A060W7L7	1	1	HCD	N-Term(TMT10)	29.55	0.0247901	0.53401	1	33		Unique	Used	0.699801	0.696589	1.08535	1.27133	0.493114	1.06971	1.27456	1.29353	0.963384	0.740873	17090.1	21295.6	38137.5	13018.4	41375.9	27529	13901.6	43708.4	36805.8	50884.5	2	592.373	1183.74	1.80232	25.1535	1814	1814	MS2	6/92	UoS_BM_TMT_B_HCD_120M_35%.raw
	lVLNR	A0A060X782;A0A060W7L7	3	2	HCD	N-Term(TMT10)	13.42	1.0897		5	33		Not Unique	Not Used	0.687495	0.548452	1.28139	1.26733	0.644968	1.28072	1.20086	1.08916	0.73965	0.833456	29975.6	32618.9	70201.7	26548.2	60780.5	32953.5	17065.3	67933.4	68705.4	66801.7	2	422.285	843.563	1.66963	20.5387	1406	1406	MS2	4/36	UoS_BM_TMT_B_HCD_120M_35%.raw
	lASTDPDYAIR	A0A060W7L7	1	1	HCD	N-Term(TMT10)	11.78	3.46474		3	37	26	Unique	Used	0.780487	0.955153	1.03807	0.896018	1.37572	0.767722	1.07684	1.01522	1.28474	0.837207	2991.93	3679.58	5651.03	5626.8	5415.74	5687.52	2953.12	4772.46	4092.38	6187.14	2	725.892	1450.78	1.59874	23.0718	1631	1631	MS2	6/80	UoS_BM_TMT_B_HCD_120M_35%.raw
	tFFTEVLNEEER	A0A060X782;A0A060W7L7	2	2	HCD	N-Term(TMT10)	11.18	2.94162	1	1	35	25	Not Unique	Not Used	0.719008	0.970032	1.15886	1.36641	0.47957	1.55796	1.1561	0.830411	0.759544	0.721492	2254.89	2964.44	5517.07	1715.37	5084.84	2940.61	2622.83	6364.77	7262.77	4425.86	2	871.945	1742.88	1.7608	31.3613	2306	2306	MS2	5/104	UoS_BM_TMT_B_HCD_120M_35%.raw
Q8QFP0	9.54	9	461	50.1382	9.20264	69.196	0.947693	1		1.22575	1		1.10438	1		0.938244	1		1.08613	1		0.946813	1		0.856775	1		1.027	1		0.941787	1		0.997335	1		Elongation factor 1-alpha OS=Oncorhynchus mykiss PE=2 SV=1 - [Q8QFP0_ONCMY]
	Sequence	Protein Accessions	# Proteins	# Protein Groups	Activation Type	Modifications	IonScore	Exp Value	Δ Score	Rank	Identity High	Homology Threshold	Quan Info	Quan Usage	127/(126+127+128+129+130+131+127N+128N+129N+130N)	127N/(126+127+128+129+130+131+127N+128N+129N+130N)	128/(126+127+128+129+130+131+127N+128N+129N+130N)	128N/(126+127+128+129+130+131+127N+128N+129N+130N)	129/(126+127+128+129+130+131+127N+128N+129N+130N)	129N/(126+127+128+129+130+131+127N+128N+129N+130N)	130/(126+127+128+129+130+131+127N+128N+129N+130N)	130N/(126+127+128+129+130+131+127N+128N+129N+130N)	131/(126+127+128+129+130+131+127N+128N+129N+130N)	126/(126+127+128+129+130+131+127N+128N+129N+130N)	126	127	128	129	130	131	127N	128N	129N	130N	Charge	m/z [Da]	MH+ [Da]	ΔM [ppm]	RT [min]	First Scan	Last Scan	MS Order	Ions Matched	Spectrum File	Annotation
	qLIVGVNk	Q8QFP0;A0A060WKM1	8	2	HCD	N-Term(TMT10) K8(TMT10)	42.73	0.000680002	0.445355	1	31		Not Unique	Not Used	0.849497	0.595755	0.972522	1.20185	1.26692	1.13238	0.895756	0.692109	1.25424	1.12536	14446.2	14385.9	19017	18613.2	16182.2	19944.9	6616.34	22994.2	21682.3	15151.1	2	664.938	1328.87	2.28857	24.5077	1758	1758	MS2	10/84	UoS_BM_TMT_B_HCD_120M_35%.raw
	qLIVGVNk	Q8QFP0;A0A060WKM1	8	2	HCD	N-Term(TMT10) K8(TMT10)	40.22	0.00123579	0.448533	1	31		Not Unique	Not Used	0.997942	0.826279	1.16435	1.10442	0.968229	0.93854	1.00088	0.836041	1.23124	0.849167	15741.5	24404.7	32879.1	20542	26111	28273.8	13251.6	30513.8	25951.2	26429.6	2	664.938	1328.87	0.910663	24.5343	1760	1760	MS2	10/84	UoS_BM_TMT_B_HCD_120M_35%.raw
	eVTTYIk	Q8QFP0	2	1	HCD	N-Term(TMT10) K7(TMT10)	36.6	0.00589602	0.709016	1	34		Unique	Used	0.947693	1.22575	1.10438	0.938244	1.08613	0.946813	0.856775	1.027	0.941787	0.997335	12334.9	15462.4	20806.3	15374.1	14912.4	14429.1	13115.6	17294.9	17466.7	21660.8	2	656.4	1311.79	0.807543	22.7292	1601	1601	MS2	6/48	UoS_BM_TMT_B_HCD_120M_35%.raw
	vETGTLk	Q8QFP0;A0A060WKM1	8	2	HCD	N-Term(TMT10) K7(TMT10)	28.58	0.0650388	1	1	36		Not Unique	Not Used	0.968653	0.889562	0.917045	1.05142	1.0789	0.961062	1.00838	0.904445	1.13938	1.1151	592157	678590	741817	655720	753593	749524	408687	832161	761253	819064	2	603.38	1205.75	1.6718	20.2879	1383	1383	MS2	10/48	UoS_BM_TMT_B_HCD_120M_35%.raw
	eAAEMGk	Q8QFP0;A0A060WKM1	7	2	HCD	N-Term(TMT10) K7(TMT10)	26.21	0.139171	0.480733	1	37	28	Not Unique	Not Used	0.946945	0.900793	1.06937	1.12152	1.25163	0.934354	0.869843	0.813472	1.0166	1.14186	746931	817156	1.06556e+06	937030	800743	823769	509778	1.0934e+06	911653	907442	2	597.334	1193.66	1.3265	18.042	1180	1180	MS2	6/48	UoS_BM_TMT_B_HCD_120M_35%.raw
	qTVAVGVIk	Q8QFP0;A0A060WKM1	9	2	HCD	N-Term(TMT10) K9(TMT10)	24.45	0.0671184	1	1	32		Not Unique	Not Used	0.874728	0.649	1.20302	1.14896	1.19337	0.70978	0.859028	1.07124	0.668779	1.61865	28414.4	20256.9	32169.2	23975.8	21221.7	14543.2	9856.43	30060.4	18585	32068.9	2	686.951	1372.89	0.81084	23.4495	1664	1664	MS2	5/96	UoS_BM_TMT_B_HCD_120M_35%.raw
	eAAEMGk	Q8QFP0;A0A060WKM1	7	2	HCD	N-Term(TMT10) K7(TMT10)	24.32	0.213391	0.46176	1	37	27	Not Unique	Not Used	1.01289	0.857097	0.989162	1.06198	1.27021	0.92893	0.833819	0.904662	1.07397	1.11453	377229	452259	509990	492042	397165	450294	250976	535716	468973	522167	2	597.335	1193.66	1.53103	17.9851	1175	1175	MS2	5/48	UoS_BM_TMT_B_HCD_120M_35%.raw
	fEEIQk	Q8QFP0;A0A060WKM1	8	2	HCD	N-Term(TMT10) K6(TMT10)	23.8	0.224276	0.456723	1	37	26	Not Unique	Not Used	0.893628	0.804384	0.989187	1.13738	1.18818	1.00547	0.889025	0.91151	1.06102	1.11145	725604	769627	983715	887775	816788	858072	454320	1.10668e+06	979107	1.0148e+06	2	626.372	1251.74	1.33779	23.1149	1635	1635	MS2	10/44	UoS_BM_TMT_B_HCD_120M_35%.raw
	vETGTLk	Q8QFP0;A0A060WKM1	8	2	HCD	N-Term(TMT10) K7(TMT10)	20.64	0.406031	1	1	36	27	Not Unique	Not Used	0.993165	0.860263	0.976041	1.0274	1.04753	1.01959	0.983366	0.795557	1.13563	1.22819	1.09676e+06	1.16998e+06	1.32768e+06	1.07059e+06	1.23579e+06	1.25624e+06	664605	1.36737e+06	1.35806e+06	1.2115e+06	2	603.38	1205.75	1.36808	20.2207	1376	1376	MS2	5/48	UoS_BM_TMT_B_HCD_120M_35%.raw
A0A060VSV9	5.73	3	419	48.15	4.55127	64.8778	1.41352	1		1.07551	1		0.840471	1		1.10818	1		1.59242	1		0.599601	1		0.696948	1		0.586333	1		1.05668	1		1.43406	1		Uncharacterized protein OS=Oncorhynchus mykiss GN=GSONMT00075686001 PE=3 SV=1 - [A0A060VSV9_ONCMY]
	Sequence	Protein Accessions	# Proteins	# Protein Groups	Activation Type	Modifications	IonScore	Exp Value	Δ Score	Rank	Identity High	Homology Threshold	Quan Info	Quan Usage	127/(126+127+128+129+130+131+127N+128N+129N+130N)	127N/(126+127+128+129+130+131+127N+128N+129N+130N)	128/(126+127+128+129+130+131+127N+128N+129N+130N)	128N/(126+127+128+129+130+131+127N+128N+129N+130N)	129/(126+127+128+129+130+131+127N+128N+129N+130N)	129N/(126+127+128+129+130+131+127N+128N+129N+130N)	130/(126+127+128+129+130+131+127N+128N+129N+130N)	130N/(126+127+128+129+130+131+127N+128N+129N+130N)	131/(126+127+128+129+130+131+127N+128N+129N+130N)	126/(126+127+128+129+130+131+127N+128N+129N+130N)	126	127	128	129	130	131	127N	128N	129N	130N	Charge	m/z [Da]	MH+ [Da]	ΔM [ppm]	RT [min]	First Scan	Last Scan	MS Order	Ions Matched	Spectrum File	Annotation
	gLQTSQDAR	A0A060VSV9;A0A060YGW4;A0A060Y0I2	6	3	HCD	N-Term(TMT10)	42.97	0.00245265	1	1	36		Not Unique	Not Used	1.33299	1.08014	0.881996	1.16329	1.11791	0.928643	0.558815	0.786045	1.00499	1.36102	76875.1	99326	75887.6	72267.3	44419.8	70319.3	52782.5	97930.6	78239	75714.7	2	602.829	1204.65	2.42345	15.9425	992	992	MS2	7/88	UoS_BM_TMT_B_HCD_120M_35%.raw
	gLQTSQDAR	A0A060VSV9;A0A060YGW4;A0A060Y0I2	6	3	HCD	N-Term(TMT10)	42.54	0.00270792	1	1	36		Not Unique	Not Used	1.43071	1.17056	0.844355	0.979733	1.18941	0.840247	0.737932	0.923113	0.909722	1.16702	38257.9	61874.2	42164.8	44625.8	34044.5	36943.9	33199.1	47869.4	41086.8	51607	2	602.829	1204.65	1.81546	15.8793	987	987	MS2	7/88	UoS_BM_TMT_B_HCD_120M_35%.raw
	sGTIFDNFLIGDDVk	A0A060VSV9	2	1	HCD	N-Term(TMT10) K15(TMT10)	37.87	0.0071691	1	1	36	28	Unique	Used	1.41352	1.07551	0.840471	1.10818	1.59242	0.599601	0.696948	0.586333	1.05668	1.43406	5457.73	7096.79	4872.49	6936.1	3732.79	4981.74	3541.21	6285.86	3403.78	3805.41	2	1050.08	2099.15	1.53598	35.3521	2585	2585	MS2	10/144	UoS_BM_TMT_B_HCD_120M_35%.raw
Q5DW64	12.93	14	634	69.7929	5.12256	64.7339	1.20367	14	13.8065	1.12049	14	11.8209	0.770269	14	10.9505	1.14738	14	6.93125	1.476	14	18.511	0.756832	14	6.73946	0.663715	14	13.7577	0.817496	14	11.6436	0.878002	14	14.3044	1.44908	14	6.57433	Glucose-regulated protein 78kDa (Fragment) OS=Oncorhynchus mykiss GN=GRP78 PE=2 SV=1 - [Q5DW64_ONCMY]
	Sequence	Protein Accessions	# Proteins	# Protein Groups	Activation Type	Modifications	IonScore	Exp Value	Δ Score	Rank	Identity High	Homology Threshold	Quan Info	Quan Usage	127/(126+127+128+129+130+131+127N+128N+129N+130N)	127N/(126+127+128+129+130+131+127N+128N+129N+130N)	128/(126+127+128+129+130+131+127N+128N+129N+130N)	128N/(126+127+128+129+130+131+127N+128N+129N+130N)	129/(126+127+128+129+130+131+127N+128N+129N+130N)	129N/(126+127+128+129+130+131+127N+128N+129N+130N)	130/(126+127+128+129+130+131+127N+128N+129N+130N)	130N/(126+127+128+129+130+131+127N+128N+129N+130N)	131/(126+127+128+129+130+131+127N+128N+129N+130N)	126/(126+127+128+129+130+131+127N+128N+129N+130N)	126	127	128	129	130	131	127N	128N	129N	130N	Charge	m/z [Da]	MH+ [Da]	ΔM [ppm]	RT [min]	First Scan	Last Scan	MS Order	Ions Matched	Spectrum File	Annotation
	tFAPEEISAMVLTk	Q5DW64	3	1	HCD	N-Term(TMT10) K14(TMT10)	56.48	7.9729e-05	1	1	35		Unique	Used	1.27542	1.07864	0.714035	1.13132	1.6226	0.794204	0.638568	0.806435	0.956461	1.2778	245422	323161	208907	356677	172602	227567	179233	323849	227529	264139	2	998.067	1995.13	1.38194	33.9228	2486	2486	MS2	17/104	UoS_BM_TMT_B_HCD_120M_35%.raw
	tFAPEEISAMVLTk	Q5DW64	3	1	HCD	N-Term(TMT10) K14(TMT10)	31.92	0.0219799	1	1	35	27	Unique	Used	1.15889	0.940074	0.826302	1.36136	1.70773	0.666452	0.564163	0.909471	0.787038	1.26953	6042.37	7276.49	5990.81	9302.44	3778.81	4640.36	3870.94	9657.02	4731.36	7381.83	2	998.067	1995.13	1.07602	34.0261	2493	2493	MS2	10/104	UoS_BM_TMT_B_HCD_120M_35%.raw
	nTVVPTk	Q5DW64	3	1	HCD	N-Term(TMT10) K7(TMT10)	30.79	0.0358483	0.492043	1	36		Unique	Used	1.3459	1.09769	0.750873	1.04992	1.5498	0.759342	0.577664	0.877971	0.811007	1.51276	65399.8	76759.5	49448.7	76682.4	35145.4	43433.1	41055.9	67650.1	48966.2	64728.7	2	608.888	1216.77	1.06394	19.4278	1306	1306	MS2	5/72	UoS_BM_TMT_B_HCD_120M_35%.raw
	fEELNMDLFR	Q5DW64	3	1	HCD	N-Term(TMT10)	30.78	0.0316694	1	1	35		Unique	Used	1.31568	1.00299	0.768608	0.97869	1.59272	0.761737	0.728014	0.928755	0.778837	1.40267	6543.95	8097.46	5462.25	8504.28	4779.82	4501.13	4048.29	6805.14	5300.81	7389.19	2	771.896	1542.78	1.07074	33.7799	2476	2476	MS2	10/92	UoS_BM_TMT_B_HCD_120M_35%.raw
	iTPSYVAFTAEGER	Q5DW64	3	1	HCD	N-Term(TMT10)	28.03	0.0720884	1	1	36	29	Unique	Used	1.09929	1.03762	0.885199	1.10021	1.34878	0.754331	0.747279	0.967882	0.868933	1.38425	10814.2	11329.4	10534.3	12059.6	8215.8	8409.26	7013.1	12810.4	8790.13	12894.8	2	885.468	1769.93	0.746412	27.1571	1980	1980	MS2	11/104	UoS_BM_TMT_B_HCD_120M_35%.raw
	lIGDAAk	Q5DW64	16	1	HCD	N-Term(TMT10) K7(TMT10)	26.27	0.105277	0.522269	1	36		Unique	Used	1.26825	1.14802	0.771933	1.19419	1.23549	0.7214	0.749613	0.885425	0.822806	1.47156	137282	156082	109697	131913	98414.2	95087.2	92655.6	166040	100383	140863	2	573.369	1145.73	1.33481	21.8578	1527	1527	MS2	6/48	UoS_BM_TMT_B_HCD_120M_35%.raw
	lTPEDIER	Q5DW64	3	1	HCD	N-Term(TMT10)	25.24	0.132408	0.499208	1	36		Unique	Used	0.992965	1.21815	0.537203	1.18387	1.18082	1.01339	0.933517	0.742717	1.02831	1.504	9728.48	8473.16	5293.19	8741.66	8497.79	8239.74	6816.88	11413.2	9777.49	8192.77	2	601.336	1201.66	1.22896	22.0216	1541	1541	MS2	8/56	UoS_BM_TMT_B_HCD_120M_35%.raw
	vMEHFIk	Q5DW64	3	1	HCD	N-Term(TMT10) K7(TMT10)	17.08	1.11262	1	1	37	23	Unique	Used	1.3977	1.02469	0.8747	1.19736	1.46878	0.65582	0.653095	0.828708	0.728077	1.42694	30653.2	39609.5	28622.8	36110.9	19743.9	19374.9	19043.8	38335.6	21013.9	30358.7	3	454.606	1361.8	1.93719	23.527	1671	1671	MS2	5/48	UoS_BM_TMT_B_HCD_120M_35%.raw
	lTPEDIER	Q5DW64	3	1	HCD	N-Term(TMT10)	16.19	1.06393	1	1	36		Unique	Used	1.028	0.906353	0.791694	1.19462	1.10783	1.0896	0.616709	0.864087	1.13264	1.40336	12881	12447.7	11069.3	11637.7	7966.17	12878.5	7197.3	16342.5	14917.7	13525.4	2	601.335	1201.66	0.822624	22.064	1544	1544	MS2	4/56	UoS_BM_TMT_B_HCD_120M_35%.raw
	yFPFk	Q5DW64	3	1	HCD	N-Term(TMT10) K5(TMT10)	13.1	2.91418	1	1	37	19	Unique	Used	1.34956	1.23014	0.683532	1.06949	1.48326	0.737812	0.661559	0.725753	0.944077	1.55169	169549	194535	113771	185490	101729	127787	116287	174170	120251	135235	2	580.35	1159.69	1.55358	28.6901	2103	2103	MS2	8/32	UoS_BM_TMT_B_HCD_120M_35%.raw
	nTVVPTk	Q5DW64	3	1	HCD	N-Term(TMT10) K7(TMT10)	12.8	2.25667	1	1	36	23	Unique	Used	1.03175	1.14377	0.875862	1.05543	1.48509	0.797841	0.795632	0.779528	0.929837	1.41928	56647.1	54324.9	53251.1	67838.7	44690	45973.6	39494.9	62783.8	47498.5	53058.3	2	608.888	1216.77	1.16426	19.5092	1314	1314	MS2	5/72	UoS_BM_TMT_B_HCD_120M_35%.raw
	yFPFk	Q5DW64	3	1	HCD	N-Term(TMT10) K5(TMT10)	12.66	3.17613	1	1	37	23	Unique	Used	1.21356	1.1763	0.689229	1.09008	1.73786	0.723458	0.604836	0.708214	0.887166	1.64858	164146	159403	104536	198038	84751.1	109425	101328	161765	107445	120253	2	580.35	1159.69	1.02727	28.7852	2111	2111	MS2	4/32	UoS_BM_TMT_B_HCD_120M_35%.raw
	vYEGERPLTk	Q5DW64	2	1	HCD	N-Term(TMT10) K10(TMT10)	12.53	1.92672	1	1	35	22	Unique	Used	1.0915	1.23382	0.774859	1.34076	1.25403	0.738294	0.665878	0.766229	0.736873	1.78875	106611	85819.8	70348.6	85540.2	55851.2	54404.5	63619.8	119099	65634.6	77879	3	550.66	1649.97	1.60057	19.9415	1352	1352	MS2	6/88	UoS_BM_TMT_B_HCD_120M_35%.raw
	lIGDAAk	Q5DW64	16	1	HCD	N-Term(TMT10) K7(TMT10)	10.55	3.92948	1	1	36	22	Unique	Used	1.19386	1.16099	0.712718	1.16368	1.24205	0.777292	0.719006	0.779443	1.0626	1.53004	21664.2	22300.2	15372.4	20127.6	14327.2	18638.1	14222	24557.3	16416.4	18820.7	2	573.369	1145.73	1.54789	21.9228	1532	1532	MS2	3/48	UoS_BM_TMT_B_HCD_120M_35%.raw
A0A060VMQ9	4.23	3	378	40.6226	7.84033	64.3513	1.39727	3	5.11435	1.50715	3	3.22036	1.0194	3	3.98036	0.491574	3	4.94969	1.41323	3	5.20565	0.957503	3	1.39033	0.79413	3	3.04118	0.720439	3	7.31903	0.996896	3	13.2781	1.03559	3	0.831258	Uncharacterized protein OS=Oncorhynchus mykiss GN=GSONMT00076602001 PE=3 SV=1 - [A0A060VMQ9_ONCMY]
	Sequence	Protein Accessions	# Proteins	# Protein Groups	Activation Type	Modifications	IonScore	Exp Value	Δ Score	Rank	Identity High	Homology Threshold	Quan Info	Quan Usage	127/(126+127+128+129+130+131+127N+128N+129N+130N)	127N/(126+127+128+129+130+131+127N+128N+129N+130N)	128/(126+127+128+129+130+131+127N+128N+129N+130N)	128N/(126+127+128+129+130+131+127N+128N+129N+130N)	129/(126+127+128+129+130+131+127N+128N+129N+130N)	129N/(126+127+128+129+130+131+127N+128N+129N+130N)	130/(126+127+128+129+130+131+127N+128N+129N+130N)	130N/(126+127+128+129+130+131+127N+128N+129N+130N)	131/(126+127+128+129+130+131+127N+128N+129N+130N)	126/(126+127+128+129+130+131+127N+128N+129N+130N)	126	127	128	129	130	131	127N	128N	129N	130N	Charge	m/z [Da]	MH+ [Da]	ΔM [ppm]	RT [min]	First Scan	Last Scan	MS Order	Ions Matched	Spectrum File	Annotation
	gSLFGGFk	A0A060VMQ9	1	1	HCD	N-Term(TMT10) K8(TMT10)	48.99	0.000388643	0.77771	1	34		Unique	Used	1.44547	1.53989	1.07268	0.491574	1.36361	0.957503	0.810419	0.684874	0.996896	1.02978	155854	288600	247300	236198	172611	186902	201628	110884	216155	176764	2	635.882	1270.76	0.771435	28.4707	2084	2084	MS2	7/56	UoS_BM_TMT_B_HCD_120M_35%.raw
	gSLFGGFk	A0A060VMQ9	1	1	HCD	N-Term(TMT10) K8(TMT10)	37.24	0.00573005	1	1	34		Unique	Used	1.39727	1.50715	1.0194	0.475163	1.41323	0.948524	0.79413	0.720439	1.08618	1.03559	117106	208442	175597	182902	126377	152154	147448	80083	159990	138931	2	635.883	1270.76	1.3478	28.5413	2090	2090	MS2	7/56	UoS_BM_TMT_B_HCD_120M_35%.raw
	lVNEYLEk	A0A060VMQ9	1	1	HCD	N-Term(TMT10) K8(TMT10)	34.35	0.0133507	0.681514	1	35		Unique	Used	1.34151	1.13618	0.992029	0.562117	1.62805	1.03944	0.720694	0.822915	0.785479	1.2618	15409.2	21612.3	18454.3	22754.8	12385.9	11882.7	12004.1	10231.2	18933.9	17137.9	2	733.438	1465.87	1.45764	26.6131	1935	1935	MS2	6/76	UoS_BM_TMT_B_HCD_120M_35%.raw
A0A060VZ29	4.28	1	327	35.7497	5.47803	64.01	1.07748	1		2.00063	1		0.501636	1		0.730501	1		0.647768	1		1.08186	1		1.00314	1		1.31503	1		0.613059	1		1.39382	1		Uncharacterized protein OS=Oncorhynchus mykiss GN=GSONMT00081034001 PE=3 SV=1 - [A0A060VZ29_ONCMY]
	Sequence	Protein Accessions	# Proteins	# Protein Groups	Activation Type	Modifications	IonScore	Exp Value	Δ Score	Rank	Identity High	Homology Threshold	Quan Info	Quan Usage	127/(126+127+128+129+130+131+127N+128N+129N+130N)	127N/(126+127+128+129+130+131+127N+128N+129N+130N)	128/(126+127+128+129+130+131+127N+128N+129N+130N)	128N/(126+127+128+129+130+131+127N+128N+129N+130N)	129/(126+127+128+129+130+131+127N+128N+129N+130N)	129N/(126+127+128+129+130+131+127N+128N+129N+130N)	130/(126+127+128+129+130+131+127N+128N+129N+130N)	130N/(126+127+128+129+130+131+127N+128N+129N+130N)	131/(126+127+128+129+130+131+127N+128N+129N+130N)	126/(126+127+128+129+130+131+127N+128N+129N+130N)	126	127	128	129	130	131	127N	128N	129N	130N	Charge	m/z [Da]	MH+ [Da]	ΔM [ppm]	RT [min]	First Scan	Last Scan	MS Order	Ions Matched	Spectrum File	Annotation
	aASTYGGAGGQGTR	A0A060VZ29	2	1	HCD	N-Term(TMT10)	64.01	1.5272e-05	0.567255	1	35		Unique	Used	1.07748	2.00063	0.501636	0.730501	0.647768	1.08186	1.00314	1.31503	0.613059	1.39382	7755.47	7909.07	4251.8	4125.1	7855.09	4225.67	9630.74	6058.01	8978.96	12478.1	2	741.88	1482.75	1.99758	15.715	975	975	MS2	9/116	UoS_BM_TMT_B_HCD_120M_35%.raw
C1BG67	37.16	10	148	16.1333	7.10791	63.0455	0.387428	9	6.81722	0.452924	9	23.5369	1.40179	9	4.73963	0.829524	9	2.40774	0.406513	9	11.3083	1.06136	9	3.57798	1.48534	9	3.89212	1.69992	9	3.2813	1.32863	9	10.0665	0.191817	7	18.7307	Hemoglobin subunit beta-4 OS=Oncorhynchus mykiss GN=HBB4 PE=2 SV=1 - [C1BG67_ONCMY]
	Sequence	Protein Accessions	# Proteins	# Protein Groups	Activation Type	Modifications	IonScore	Exp Value	Δ Score	Rank	Identity High	Homology Threshold	Quan Info	Quan Usage	127/(126+127+128+129+130+131+127N+128N+129N+130N)	127N/(126+127+128+129+130+131+127N+128N+129N+130N)	128/(126+127+128+129+130+131+127N+128N+129N+130N)	128N/(126+127+128+129+130+131+127N+128N+129N+130N)	129/(126+127+128+129+130+131+127N+128N+129N+130N)	129N/(126+127+128+129+130+131+127N+128N+129N+130N)	130/(126+127+128+129+130+131+127N+128N+129N+130N)	130N/(126+127+128+129+130+131+127N+128N+129N+130N)	131/(126+127+128+129+130+131+127N+128N+129N+130N)	126/(126+127+128+129+130+131+127N+128N+129N+130N)	126	127	128	129	130	131	127N	128N	129N	130N	Charge	m/z [Da]	MH+ [Da]	ΔM [ppm]	RT [min]	First Scan	Last Scan	MS Order	Ions Matched	Spectrum File	Annotation
	fLAVVVSALGR	C1BG67	9	1	HCD	N-Term(TMT10)	34.32	0.0108545	1	1	34		Unique	Used	0.370889	0.359193	1.18243	0.884734	0.406513	1.12843	1.6039	1.75548	1.43693	0.01	5541.7	39520.7	145487	37579.7	182319	143779	25100.6	106509	135955	241810	2	680.93	1360.85	1.46074	38.7398	2807	2807	MS2	10/80	UoS_BM_TMT_B_HCD_120M_35%.raw
	tVMHGLDR	C1BG67	8	1	HCD	N-Term(TMT10)	33.89	0.0141074	0.650044	1	35		Unique	Used	0.426541	0.403406	1.5126	0.886929	0.462836	1.06542	1.40805	1.5633	1.23842	0.32953	10247.5	17498.5	71652.5	16472.7	61620.9	47707	10853.2	41107.4	49419.5	82904.6	2	579.32	1157.63	1.71923	17.3788	1124	1124	MS2	6/56	UoS_BM_TMT_B_HCD_120M_35%.raw
	sAIVGLWGk	C1BG67	8	1	HCD	N-Term(TMT10) K9(TMT10)	33.67	0.0123706	1	1	34		Unique	Used	0.348262	0.698126	1.44467	0.81952	0.415379	1.02933	1.5859	1.79538	1.11236			7010.82	33581.3	7254.46	34057.4	21027.2	9216.61	18638.6	23429.1	46721.4	2	694.939	1388.87	2.88563	29.5063	2164	2164	MS2	6/64	UoS_BM_TMT_B_HCD_120M_35%.raw
	sAIVGLWGk	C1BG67	8	1	HCD	N-Term(TMT10) K9(TMT10)	32.6	0.0156344	1	1	34		Unique	Used	0.378919	0.38102	1.42295	0.80926	0.444343	1.06136	1.4895	1.69992	1.37809	0.170623	159243	466533	2.02298e+06	474627	1.95636e+06	1.59328e+06	307651	1.12568e+06	1.47752e+06	2.70559e+06	2	694.938	1388.87	1.1278	29.5692	2169	2169	MS2	11/64	UoS_BM_TMT_B_HCD_120M_35%.raw
	lLIVSPWTQR	C1BG67	7	1	HCD	N-Term(TMT10)	32.24	0.0144483	0.340571	1	33		Unique	Used	0.387428	0.471421	1.35698	0.839842	0.406005	1.03574	1.48382	1.73755	1.35404	0.191817	326865	870934	3.52237e+06	791816	3.55836e+06	2.85826e+06	694990	2.13297e+06	2.63259e+06	5.04926e+06	2	721.441	1441.88	1.48716	32.45	2384	2384	MS2	7/76	UoS_BM_TMT_B_HCD_120M_35%.raw
	lLIVSPWTQR	C1BG67	7	1	HCD	N-Term(TMT10)	30.36	0.0222749	0.358696	1	33		Unique	Used	0.386398	0.467413	1.40179	0.816053	0.375507	1.10513	1.48534	1.68175	1.37073	0.167584	313989	955064	4.00081e+06	805217	3.91648e+06	3.18145e+06	757658	2.27881e+06	3.0885e+06	5.37347e+06	2	721.441	1441.88	1.48716	32.5285	2391	2391	MS2	7/76	UoS_BM_TMT_B_HCD_120M_35%.raw
	lLIVSPWTQR	C1BG67	7	1	HCD	N-Term(TMT10)	30.35	0.0223262	0.358484	1	33		Unique	Used	0.405242	0.452924	1.3828	0.840156	0.386692	1.08682	1.51688	1.67983	1.32863	0.173829	329494	1.01334e+06	3.9927e+06	838887	4.04634e+06	3.11975e+06	742748	2.37352e+06	3.07281e+06	5.43004e+06	2	721.441	1441.88	1.48716	32.4774	2387	2387	MS2	7/76	UoS_BM_TMT_B_HCD_120M_35%.raw
	lHVDPDNFR	C1BG67	10	1	HCD	N-Term(TMT10)	27.97	0.0652715	1	1	36		Unique	Used	0.684021	0.305204	1.56271	0.809566	0.316145	1.05817	1.44635	1.71255	1.00627	0.271638	3593.91	11938.8	31494.7	4787.14	26930	16492.4	3493.47	15963.8	20882.6	38639.5	2	671.36	1341.71	1.21108	21.656	1510	1510	MS2	5/72	UoS_BM_TMT_B_HCD_120M_35%.raw
	vDWTDAER	C1BG67	8	1	HCD	N-Term(TMT10)	26.18	0.063983	1	1	34		Unique	Used	0.822876	0.80302	1.33219	0.829524	0.736373	0.951225	1.22686	1.37551	1.01087	0.535705	86129.1	174531	326266	135499	277592	201330	111697	198774	228118	377138	2	610.81	1220.61	1.76256	22.581	1587	1587	MS2	7/56	UoS_BM_TMT_B_HCD_120M_35%.raw
	lHVDPDNFR	C1BG67	10	1	HCD	N-Term(TMT10)	14.87	1.35222	1	1	36		No Quan Values	Not Used																					3	447.909	1341.71	1.45126	21.5493	1500	1500	MS2	4/72	UoS_BM_TMT_B_HCD_120M_35%.raw
P14527	22.54	5	142	15.7934	8.6167	61.2175	0.41898	5	2.95534	0.468864	5	22.7462	1.40881	5	1.48302	0.825494	5	3.77793	0.39822	5	6.36444	1.08651	5	1.62549	1.47227	5	3.65723	1.6515	5	2.53516	1.3972	5	5.60927	0.195855	4	13.147	Hemoglobin subunit alpha-4 OS=Oncorhynchus mykiss GN=hba4 PE=1 SV=1 - [HBA4_ONCMY]
	Sequence	Protein Accessions	# Proteins	# Protein Groups	Activation Type	Modifications	IonScore	Exp Value	Δ Score	Rank	Identity High	Homology Threshold	Quan Info	Quan Usage	127/(126+127+128+129+130+131+127N+128N+129N+130N)	127N/(126+127+128+129+130+131+127N+128N+129N+130N)	128/(126+127+128+129+130+131+127N+128N+129N+130N)	128N/(126+127+128+129+130+131+127N+128N+129N+130N)	129/(126+127+128+129+130+131+127N+128N+129N+130N)	129N/(126+127+128+129+130+131+127N+128N+129N+130N)	130/(126+127+128+129+130+131+127N+128N+129N+130N)	130N/(126+127+128+129+130+131+127N+128N+129N+130N)	131/(126+127+128+129+130+131+127N+128N+129N+130N)	126/(126+127+128+129+130+131+127N+128N+129N+130N)	126	127	128	129	130	131	127N	128N	129N	130N	Charge	m/z [Da]	MH+ [Da]	ΔM [ppm]	RT [min]	First Scan	Last Scan	MS Order	Ions Matched	Spectrum File	Annotation
	mLVVYPQTk	P14527	14	1	HCD	N-Term(TMT10) K9(TMT10)	40.39	0.00293887	0.743996	1	35		Unique	Used	0.418022	0.396144	1.40881	0.825494	0.381126	1.02034	1.46175	1.70461	1.45007	0.17874	346290	1.0684e+06	4.1577e+06	845084	3.98546e+06	3.48015e+06	663990	2.38364e+06	2.94859e+06	5.6319e+06	2	768.966	1536.92	1.41376	26.9652	1964	1964	MS2	7/72	UoS_BM_TMT_B_HCD_120M_35%.raw
	mLVVYPQTk	P14527	14	1	HCD	N-Term(TMT10) K9(TMT10)	40.3	0.00301908	0.744169	1	35		Unique	Used	0.41898	0.430103	1.4229	0.804459	0.39822	1.08395	1.47227	1.6515	1.40132	0.17969	296666	912540	3.5785e+06	752454	3.42072e+06	2.86597e+06	614336	1.9795e+06	2.66935e+06	4.64979e+06	2	768.966	1536.92	1.09606	27.0432	1971	1971	MS2	7/72	UoS_BM_TMT_B_HCD_120M_35%.raw
	sDEIGEQALSR	P14527	4	1	HCD	N-Term(TMT10)	37.68	0.00766884	0.459926	1	36		Unique	Used	0.57483	0.540797	1.13157	0.828025	0.404724	1.09842	1.57082	1.59766	1.31512	0.317855	10253.4	24462.1	55603.6	14942.1	71310.4	52553	15092.6	39809.9	52852.2	87889.5	2	717.376	1433.74	0.881053	20.3167	1386	1386	MS2	8/96	UoS_BM_TMT_B_HCD_120M_35%.raw
	vDPTNFk	P14527	11	1	HCD	N-Term(TMT10) K7(TMT10)	28.15	0.0629277	1	1	36		Unique	Used	0.49511	0.612171	1.24727	1.01509	0.185946	1.13388	1.64484	1.62326	1.27952			34300.7	99776.7	11176	121561	83238.8	27813.1	79451	88818.9	145374	2	639.877	1278.75	1.18612	23.2421	1646	1646	MS2	5/56	UoS_BM_TMT_B_HCD_120M_35%.raw
	aIWGk	P14527	12	1	HCD	N-Term(TMT10) K5(TMT10)	19.19	0.51937	0.360083	1	36	26	Unique	Used	0.410628	0.468864	1.41085	0.772044	0.43584	1.08651	1.43595	1.66305	1.3972	0.213474	777645	1.97333e+06	7.82885e+06	1.81709e+06	7.36143e+06	6.30502e+06	1.47765e+06	4.19165e+06	5.90368e+06	1.03312e+07	2	516.835	1032.66	1.6906	24.0782	1720	1720	MS2	4/32	UoS_BM_TMT_B_HCD_120M_35%.raw
A0A060Z3V9	19.35	2	124	13.7367	5.92236	60.88	0.726907	1		1.06124	1		0.940682	1		0.908116	1		1.07818	1		0.966539	1		1.10183	1		1.01807	1		1.149	1		1.11851	1		Uncharacterized protein OS=Oncorhynchus mykiss GN=GSONMT00040343001 PE=4 SV=1 - [A0A060Z3V9_ONCMY]
	Sequence	Protein Accessions	# Proteins	# Protein Groups	Activation Type	Modifications	IonScore	Exp Value	Δ Score	Rank	Identity High	Homology Threshold	Quan Info	Quan Usage	127/(126+127+128+129+130+131+127N+128N+129N+130N)	127N/(126+127+128+129+130+131+127N+128N+129N+130N)	128/(126+127+128+129+130+131+127N+128N+129N+130N)	128N/(126+127+128+129+130+131+127N+128N+129N+130N)	129/(126+127+128+129+130+131+127N+128N+129N+130N)	129N/(126+127+128+129+130+131+127N+128N+129N+130N)	130/(126+127+128+129+130+131+127N+128N+129N+130N)	130N/(126+127+128+129+130+131+127N+128N+129N+130N)	131/(126+127+128+129+130+131+127N+128N+129N+130N)	126/(126+127+128+129+130+131+127N+128N+129N+130N)	126	127	128	129	130	131	127N	128N	129N	130N	Charge	m/z [Da]	MH+ [Da]	ΔM [ppm]	RT [min]	First Scan	Last Scan	MS Order	Ions Matched	Spectrum File	Annotation
	aIFVDLEPTVIDEVR	A0A060Z3V9	6	1	HCD	N-Term(TMT10)	60.88	3.20917e-05	0.749014	1	35		Unique	Used	0.726907	1.06124	0.940682	0.908116	1.07818	0.966539	1.10183	1.01807	1.149	1.11851	29290.5	25112	37524.3	32314.1	40606.1	37273.4	24043.2	35443.5	37753.7	45465.1	2	973.047	1945.09	1.54062	34.698	2540	2540	MS2	12/112	UoS_BM_TMT_B_HCD_120M_35%.raw
	eIIDLVLDR	A0A060Z3V9	11	1	HCD	N-Term(TMT10)	22.71	0.242984	0.433289	2	36		Redundant	Not Used	1.01995	0.758723	1.22863	0.943284	0.882388	1.32215	0.732308	1.12251	1.01887	0.699387	1317.63	2534.95	3525.99	1902.61	1941.59	2377.86	1236.66	2648.66	3715.45	3606.42	2	657.896	1314.78	1.23387	33.3824	2448	2448	MS2	5/64	UoS_BM_TMT_B_HCD_120M_35%.raw
A0A060X931	3.77	2	504	56.1196	5.32568	59.69	0.930715	2	4.60645	1.27238	2	15.5059	1.11903	2	9.92362	0.877964	2	13.3395	0.996192	2	2.05522	0.898651	2	3.74239	1.04862	2	6.90745	0.953455	2	21.4537	0.858779	2	11.9188	1.13745	2	12.8756	Uncharacterized protein OS=Oncorhynchus mykiss GN=GSONMT00010163001 PE=3 SV=1 - [A0A060X931_ONCMY]
	Sequence	Protein Accessions	# Proteins	# Protein Groups	Activation Type	Modifications	IonScore	Exp Value	Δ Score	Rank	Identity High	Homology Threshold	Quan Info	Quan Usage	127/(126+127+128+129+130+131+127N+128N+129N+130N)	127N/(126+127+128+129+130+131+127N+128N+129N+130N)	128/(126+127+128+129+130+131+127N+128N+129N+130N)	128N/(126+127+128+129+130+131+127N+128N+129N+130N)	129/(126+127+128+129+130+131+127N+128N+129N+130N)	129N/(126+127+128+129+130+131+127N+128N+129N+130N)	130/(126+127+128+129+130+131+127N+128N+129N+130N)	130N/(126+127+128+129+130+131+127N+128N+129N+130N)	131/(126+127+128+129+130+131+127N+128N+129N+130N)	126/(126+127+128+129+130+131+127N+128N+129N+130N)	126	127	128	129	130	131	127N	128N	129N	130N	Charge	m/z [Da]	MH+ [Da]	ΔM [ppm]	RT [min]	First Scan	Last Scan	MS Order	Ions Matched	Spectrum File	Annotation
	lESLTDEINFLR	A0A060X931	2	1	HCD	N-Term(TMT10)	59.69	5.48809e-05	1	1	37	26	Unique	Used	0.960082	1.14625	1.04664	0.802517	0.982478	0.921621	1.09862	1.10135	0.930588	1.04295	28124.5	34154.4	42993.4	30322.1	41692.4	31086.5	26742	32254.1	37070.5	50647.8	2	839.966	1678.92	1.77537	34.6177	2535	2535	MS2	18/100	UoS_BM_TMT_B_HCD_120M_35%.raw
	fASFIDk	A0A060X931	9	1	HCD	N-Term(TMT10) K7(TMT10)	22.91	0.193672	0.180707	1	35		Unique	Used	0.902247	1.4124	1.19644	0.960504	1.0101	0.876254	1.00091	0.825417	0.792512	1.24051	12923.9	12400.4	18987.5	12044	14674.9	10228	12730.4	14914.3	13616.9	14664.9	2	643.382	1285.76	1.21675	28.7967	2112	2112	MS2	9/48	UoS_BM_TMT_B_HCD_120M_35%.raw
A0A060X642	5.05	6	416	45.1686	4.99561	59.5665	1.03756	4	6.3952	0.925125	4	17.792	1.08582	4	6.03828	1.03547	4	13.599	0.855002	4	5.06762	0.862252	4	13.0102	1	4	1.23031	0.944697	4	3.28063	1.06901	4	3.20684	1.1484	4	5.82238	Uncharacterized protein OS=Oncorhynchus mykiss GN=GSONMT00032562001 PE=3 SV=1 - [A0A060X642_ONCMY]
	Sequence	Protein Accessions	# Proteins	# Protein Groups	Activation Type	Modifications	IonScore	Exp Value	Δ Score	Rank	Identity High	Homology Threshold	Quan Info	Quan Usage	127/(126+127+128+129+130+131+127N+128N+129N+130N)	127N/(126+127+128+129+130+131+127N+128N+129N+130N)	128/(126+127+128+129+130+131+127N+128N+129N+130N)	128N/(126+127+128+129+130+131+127N+128N+129N+130N)	129/(126+127+128+129+130+131+127N+128N+129N+130N)	129N/(126+127+128+129+130+131+127N+128N+129N+130N)	130/(126+127+128+129+130+131+127N+128N+129N+130N)	130N/(126+127+128+129+130+131+127N+128N+129N+130N)	131/(126+127+128+129+130+131+127N+128N+129N+130N)	126/(126+127+128+129+130+131+127N+128N+129N+130N)	126	127	128	129	130	131	127N	128N	129N	130N	Charge	m/z [Da]	MH+ [Da]	ΔM [ppm]	RT [min]	First Scan	Last Scan	MS Order	Ions Matched	Spectrum File	Annotation
	iEEELGDk	A0A060X642	3	1	HCD	N-Term(TMT10) K8(TMT10)	42.73	0.00307468	0.535689	1	37		Unique	Used	1.02968	1.10224	1.1967	0.924267	0.842371	0.793508	1.00453	0.941927	1.08673	1.14147	57795.5	68777.8	92299.5	48814.3	71577.8	68162	48283.2	69748.6	59928.6	81331.5	2	695.896	1390.79	1.647	23.6168	1679	1679	MS2	7/56	UoS_BM_TMT_B_HCD_120M_35%.raw
	eALELIk	A0A060X642	1	1	HCD	N-Term(TMT10) K7(TMT10)	36.12	0.00873526	0.305925	1	35		Unique	Used	0.955979	0.971024	1.04629	1.11992	0.867822	0.988064	1.01207	0.905668	1.05158	1.06517	97855.1	115859	146419	91244.9	130847	119674	77176.6	153342	135395	141888	2	637.411	1273.82	1.87944	28.1509	2061	2061	MS2	6/48	UoS_BM_TMT_B_HCD_120M_35%.raw
	iEEELGDk	A0A060X642	3	1	HCD	N-Term(TMT10) K8(TMT10)	33.45	0.0259591	0.603886	1	37	28	Unique	Used	1.04549	0.748984	1.12685	0.957391	0.900631	0.936952	0.995495	0.988151	0.979957	1.26878	37411.5	40668	50613.4	30393.3	41308.9	35794.5	19106.5	42074.1	41208.6	49688.1	2	695.896	1390.78	1.0326	23.6614	1683	1683	MS2	12/56	UoS_BM_TMT_B_HCD_120M_35%.raw
	eALELIk	A0A060X642	1	1	HCD	N-Term(TMT10) K7(TMT10)	32.55	0.0198736	0.447619	1	35		Unique	Used	1.16585	0.881395	1.0384	1.14098	0.791417	0.785621	0.978173	0.947475	1.09754	1.15537	15092.9	20091.4	20663.4	11832.4	17982.8	17760.8	9961.26	22214.6	15308.1	21107.3	2	637.411	1273.82	1.68778	28.2698	2070	2070	MS2	6/48	UoS_BM_TMT_B_HCD_120M_35%.raw
	yDLDFk	Q9DDG6;A0A060YKJ3;A0A060X642	9	3	HCD	N-Term(TMT10) K6(TMT10)	26.48	0.118075	1	1	37	24	Not Unique	Not Used	0.899131	0.953108	1.07836	0.841959	0.903352	1.07133	1.02448	0.974914	1.03425	1.24214	75910.4	72488.7	100387	63183.3	88109.4	78297.8	50392.3	76688.6	97658.5	101604	2	629.859	1258.71	1.7745	26.6415	1937	1937	MS2	10/40	UoS_BM_TMT_B_HCD_120M_35%.raw
	yDLDFk	Q9DDG6;A0A060YKJ3;A0A060X642	9	3	HCD	N-Term(TMT10) K6(TMT10)	14.09	2.0472	1	1	37	20	Not Unique	Not Used	1.24912	0.838608	1.04119	1.09071	0.80651	1.0251	0.861725	0.924734	0.907092	1.21729	38827.7	52561.1	50589.1	29442.1	38681.4	35841.7	23141.7	51851.7	48771.6	50300.7	2	629.859	1258.71	2.06545	26.7004	1942	1942	MS2	4/40	UoS_BM_TMT_B_HCD_120M_35%.raw
A0A060X782	10.61	7	509	58.2315	7.63525	56.2961	0.804722	3	1.51764	0.6126	3	7.03428	1.25838	3	12.1901	1.17965	3	3.12515	0.690004	3	7.9583	1.18459	3	1.72259	1.07442	3	4.04067	1.1289	3	8.24611	0.818363	3	4.38525	0.913234	3	37.3553	Catalase OS=Oncorhynchus mykiss GN=GSONMT00034062001 PE=3 SV=1 - [A0A060X782_ONCMY]
	Sequence	Protein Accessions	# Proteins	# Protein Groups	Activation Type	Modifications	IonScore	Exp Value	Δ Score	Rank	Identity High	Homology Threshold	Quan Info	Quan Usage	127/(126+127+128+129+130+131+127N+128N+129N+130N)	127N/(126+127+128+129+130+131+127N+128N+129N+130N)	128/(126+127+128+129+130+131+127N+128N+129N+130N)	128N/(126+127+128+129+130+131+127N+128N+129N+130N)	129/(126+127+128+129+130+131+127N+128N+129N+130N)	129N/(126+127+128+129+130+131+127N+128N+129N+130N)	130/(126+127+128+129+130+131+127N+128N+129N+130N)	130N/(126+127+128+129+130+131+127N+128N+129N+130N)	131/(126+127+128+129+130+131+127N+128N+129N+130N)	126/(126+127+128+129+130+131+127N+128N+129N+130N)	126	127	128	129	130	131	127N	128N	129N	130N	Charge	m/z [Da]	MH+ [Da]	ΔM [ppm]	RT [min]	First Scan	Last Scan	MS Order	Ions Matched	Spectrum File	Annotation
	gAQVFIQk	A0A060X782;A0A060W7L7	3	2	HCD	N-Term(TMT10) K8(TMT10)	52.98	0.00015961	0.777652	1	35		Not Unique	Not Used	0.759447	0.783682	1.27295	1.28619	0.675199	1.09911	1.0615	1.08123	0.852554	0.825845	46232.9	56087.3	108554	43261	83629.5	59124.2	37956.2	107316	91779.8	103224	2	674.922	1348.84	1.38675	23.5208	1670	1670	MS2	7/76	UoS_BM_TMT_B_HCD_120M_35%.raw
	eYPLIPVGR	A0A060X782;A0A060W7L7	2	2	HCD	N-Term(TMT10)	30.48	0.0385007	0.474081	1	36		Not Unique	Not Used	0.766771	0.916715	1.19015	1.24346	0.7258	1.19298	1.09265	0.932836	0.969503	0.757329	11073.8	14790.8	26509.1	12146.2	22484.3	17561.1	11596.7	27098.8	26019.3	23261	2	636.88	1272.75	1.44421	26.379	1914	1914	MS2	11/64	UoS_BM_TMT_B_HCD_120M_35%.raw
	dAMLFPSFVHSQk	A0A060X782	1	1	HCD	N-Term(TMT10) K13(TMT10)	25.08	0.145138	1	1	36	21	Unique	Used	0.804722	0.6126	1.15492	1.17965	0.427522	1.18459	1.13101	0.899863	0.818363	1.66252	12411.2	7925.15	13133.5	3652.74	11882.3	7568.05	3956.53	13125.2	13190.7	11456	3	655.695	1965.07	1.16621	28.4884	2086	2086	MS2	9/100	UoS_BM_TMT_B_HCD_120M_35%.raw
	tTPIAIR	A0A060X782	2	1	HCD	N-Term(TMT10)	20.69	0.252091	1	1	34	24	Unique	Used	0.796484	0.641666	1.44472	1.15478	0.690004	1.19835	1.04514	1.1289	0.794157	0.683137	61042.7	93889.6	196649	70565.1	131428	87906.9	49604.9	153791	159721	172026	2	500.822	1000.64	2.03107	20.2976	1384	1384	MS2	4/48	UoS_BM_TMT_B_HCD_120M_35%.raw
	tTPIAIR	A0A060X782	2	1	HCD	N-Term(TMT10)	15.92	0.756062	0.294598	1	34		Unique	Used	0.826137	0.554828	1.25838	1.23339	0.727042	1.00588	1.07442	1.19169	0.849878	0.913234	27029.5	32256.9	56734.9	24628	44752.5	31160.4	14207.1	54408	44407.4	60149.4	2	500.822	1000.64	2.39705	20.3435	1388	1388	MS2	7/48	UoS_BM_TMT_B_HCD_120M_35%.raw
	lVLNR	A0A060X782;A0A060W7L7	3	2	HCD	N-Term(TMT10)	13.42	1.0897		5	33		Not Unique	Not Used	0.687495	0.548452	1.28139	1.26733	0.644968	1.28072	1.20086	1.08916	0.73965	0.833456	29975.6	32618.9	70201.7	26548.2	60780.5	32953.5	17065.3	67933.4	68705.4	66801.7	2	422.285	843.563	1.66963	20.5387	1406	1406	MS2	4/36	UoS_BM_TMT_B_HCD_120M_35%.raw
	tFFTEVLNEEER	A0A060X782;A0A060W7L7	2	2	HCD	N-Term(TMT10)	11.18	2.94162	1	1	35	25	Not Unique	Not Used	0.719008	0.970032	1.15886	1.36641	0.47957	1.55796	1.1561	0.830411	0.759544	0.721492	2254.89	2964.44	5517.07	1715.37	5084.84	2940.61	2622.83	6364.77	7262.77	4425.86	2	871.945	1742.88	1.7608	31.3613	2306	2306	MS2	5/104	UoS_BM_TMT_B_HCD_120M_35%.raw
A0A060YKB1	6.25	1	144	16.3168	10.9604	55.09	1.04	1		1.06083	1		0.995716	1		1.12065	1		1.34898	1		1.03448	1		0.664431	1		0.889267	1		0.939268	1		0.989008	1		40S ribosomal protein S26 OS=Oncorhynchus mykiss GN=GSONMT00038161001 PE=3 SV=1 - [A0A060YKB1_ONCMY]
	Sequence	Protein Accessions	# Proteins	# Protein Groups	Activation Type	Modifications	IonScore	Exp Value	Δ Score	Rank	Identity High	Homology Threshold	Quan Info	Quan Usage	127/(126+127+128+129+130+131+127N+128N+129N+130N)	127N/(126+127+128+129+130+131+127N+128N+129N+130N)	128/(126+127+128+129+130+131+127N+128N+129N+130N)	128N/(126+127+128+129+130+131+127N+128N+129N+130N)	129/(126+127+128+129+130+131+127N+128N+129N+130N)	129N/(126+127+128+129+130+131+127N+128N+129N+130N)	130/(126+127+128+129+130+131+127N+128N+129N+130N)	130N/(126+127+128+129+130+131+127N+128N+129N+130N)	131/(126+127+128+129+130+131+127N+128N+129N+130N)	126/(126+127+128+129+130+131+127N+128N+129N+130N)	126	127	128	129	130	131	127N	128N	129N	130N	Charge	m/z [Da]	MH+ [Da]	ΔM [ppm]	RT [min]	First Scan	Last Scan	MS Order	Ions Matched	Spectrum File	Annotation
	nIVEAAAVR	A0A060YKB1	2	1	HCD	N-Term(TMT10)	55.09	0.000112436	1	1	35		Unique	Used	1.04	1.06083	0.995716	1.12065	1.34898	1.03448	0.664431	0.889267	0.939268	0.989008	30393.4	42162.6	46612	47445.8	28735.4	35756.9	28204.2	51328.1	47419.3	46604	2	586.355	1171.7	1.92762	20.9205	1442	1442	MS2	7/96	UoS_BM_TMT_B_HCD_120M_35%.raw
A0A060XTV2	6.01	4	549	59.5185	8.96826	54.2384	0.918148	3	10.4446	0.975951	3	8.77071	0.90209	3	18.3035	0.984671	3	1.38553	0.948353	3	8.54209	1.03326	3	2.60269	0.994646	3	12.9606	1.22295	3	4.70385	0.890055	3	1.59732	0.8252	3	11.8369	ATP synthase subunit alpha OS=Oncorhynchus mykiss GN=GSONMT00040228001 PE=3 SV=1 - [A0A060XTV2_ONCMY]
	Sequence	Protein Accessions	# Proteins	# Protein Groups	Activation Type	Modifications	IonScore	Exp Value	Δ Score	Rank	Identity High	Homology Threshold	Quan Info	Quan Usage	127/(126+127+128+129+130+131+127N+128N+129N+130N)	127N/(126+127+128+129+130+131+127N+128N+129N+130N)	128/(126+127+128+129+130+131+127N+128N+129N+130N)	128N/(126+127+128+129+130+131+127N+128N+129N+130N)	129/(126+127+128+129+130+131+127N+128N+129N+130N)	129N/(126+127+128+129+130+131+127N+128N+129N+130N)	130/(126+127+128+129+130+131+127N+128N+129N+130N)	130N/(126+127+128+129+130+131+127N+128N+129N+130N)	131/(126+127+128+129+130+131+127N+128N+129N+130N)	126/(126+127+128+129+130+131+127N+128N+129N+130N)	126	127	128	129	130	131	127N	128N	129N	130N	Charge	m/z [Da]	MH+ [Da]	ΔM [ppm]	RT [min]	First Scan	Last Scan	MS Order	Ions Matched	Spectrum File	Annotation
	sTVAQLVk	A0A060XTV2	3	1	HCD	N-Term(TMT10) K8(TMT10)	42.22	0.00186235	0.683325	1	34		Unique	Used	1.05837	0.975951	0.90209	0.993873	1.01513	1.03326	0.907696	1.26175	0.899645	0.8252	14890.5	25194.1	24796	20964.5	23050.3	20109.9	15235.9	26729.3	27810.6	38827.1	2	652.422	1303.84	1.32089	23.2679	1649	1649	MS2	7/68	UoS_BM_TMT_B_HCD_120M_35%.raw
	vGSAAQTk	A0A060XTV2	3	1	HCD	N-Term(TMT10) K8(TMT10)	40.92	0.00392816	0.592375	1	36		Unique	Used	0.918148	0.918216	1.01346	0.984671	0.948353	1.0514	0.994646	1.22295	0.890055	0.909249	161914	215689	274909	193279	249262	196340	141461	261336	279267	371383	2	610.375	1219.74	1.13462	16.9036	1084	1084	MS2	7/64	UoS_BM_TMT_B_HCD_120M_35%.raw
	lELAQYR	A0A060XTV2	3	1	HCD	N-Term(TMT10)	19.33	0.604991	1	1	37	21	Unique	Used	0.853467	3.01635	0.757156	0.715124	0.893713	0.881079	1.55721	0.714243	0.5709	0.759317	9805.81	14539.9	14894.6	13209	28300.5	9132.96	33700.1	13764.1	16971.8	15729.6	2	561.33	1121.65	1.52865	23.6838	1685	1685	MS2	4/56	UoS_BM_TMT_B_HCD_120M_35%.raw
	amKQVAGTmK	A0A060XTV2	3	1	HCD	N-Term(TMT10) M2(Oxidation) M9(Oxidation)	12.86	2.97883	0.00155521	1	37	25	No Quan Values	Not Used																					2	663.356	1325.7	-5.96378	48.974	3443	3443	MS2	2/100	UoS_BM_TMT_B_HCD_120M_35%.raw
A0A060Y577	8.51	3	282	30.4432	10.1987	52.41	0.922592	1		0.782472	1		1.00134	1		1	1		2.39398	2	85.8165	1.74519	2	76.6925	0.86942	1		1.42448	2	82.7874	1.01214	1		1.19073	1		Uncharacterized protein OS=Oncorhynchus mykiss GN=GSONMT00007231001 PE=3 SV=1 - [A0A060Y577_ONCMY]
	Sequence	Protein Accessions	# Proteins	# Protein Groups	Activation Type	Modifications	IonScore	Exp Value	Δ Score	Rank	Identity High	Homology Threshold	Quan Info	Quan Usage	127/(126+127+128+129+130+131+127N+128N+129N+130N)	127N/(126+127+128+129+130+131+127N+128N+129N+130N)	128/(126+127+128+129+130+131+127N+128N+129N+130N)	128N/(126+127+128+129+130+131+127N+128N+129N+130N)	129/(126+127+128+129+130+131+127N+128N+129N+130N)	129N/(126+127+128+129+130+131+127N+128N+129N+130N)	130/(126+127+128+129+130+131+127N+128N+129N+130N)	130N/(126+127+128+129+130+131+127N+128N+129N+130N)	131/(126+127+128+129+130+131+127N+128N+129N+130N)	126/(126+127+128+129+130+131+127N+128N+129N+130N)	126	127	128	129	130	131	127N	128N	129N	130N	Charge	m/z [Da]	MH+ [Da]	ΔM [ppm]	RT [min]	First Scan	Last Scan	MS Order	Ions Matched	Spectrum File	Annotation
	tYSYLTPDLWk	A0A060Y577	1	1	HCD	N-Term(TMT10) K11(TMT10)	52.41	0.000260936	1	1	36		Unique	Used	0.922592	0.782472	1.00134	1	1.3804	1.0621	0.86942	0.836095	1.01214	1.19073	15786.5	16136.1	20222.7	20945.6	16221.5	16622.8	8974.98	19759.8	21003.5	18903.4	2	923.015	1845.02	1.28947	32.1413	2361	2361	MS2	13/80	UoS_BM_TMT_B_HCD_120M_35%.raw
	IMPVQk	A0A060Y577	1	1	HCD	K6(TMT10)	13.73	2.15211		3	37	27	No Quan Values	Not Used																					2	472.792	944.576	-4.47824	84.8153	5661	5661	MS2	2/44	UoS_BM_TMT_B_HCD_120M_35%.raw
	lSIVPVR	A0A060Y577	1	1	HCD	N-Term(TMT10)	13.54	0.354071	1	1	29		Unique	Used					4.15178	2.86761		2.42694						1770.17					1593.46	1541.83	2	506.84	1012.67	1.69269	25.2581	1823	1823	MS2	2/48	UoS_BM_TMT_B_HCD_120M_35%.raw
A0A060VZR8	4.4	3	341	37.1321	7.1665	51.1558	1.01425	3	7.48769	0.768261	3	46.4614	1.05548	3	3.74552	0.96885	3	3.19497	0.731294	3	9.21694	1.12222	3	3.98001	1.18613	3	3.4226	1.19045	3	4.91462	0.782319	3	1.80799	0.895428	3	2.00612	Malate dehydrogenase OS=Oncorhynchus mykiss GN=GSONMT00081983001 PE=3 SV=1 - [A0A060VZR8_ONCMY]
	Sequence	Protein Accessions	# Proteins	# Protein Groups	Activation Type	Modifications	IonScore	Exp Value	Δ Score	Rank	Identity High	Homology Threshold	Quan Info	Quan Usage	127/(126+127+128+129+130+131+127N+128N+129N+130N)	127N/(126+127+128+129+130+131+127N+128N+129N+130N)	128/(126+127+128+129+130+131+127N+128N+129N+130N)	128N/(126+127+128+129+130+131+127N+128N+129N+130N)	129/(126+127+128+129+130+131+127N+128N+129N+130N)	129N/(126+127+128+129+130+131+127N+128N+129N+130N)	130/(126+127+128+129+130+131+127N+128N+129N+130N)	130N/(126+127+128+129+130+131+127N+128N+129N+130N)	131/(126+127+128+129+130+131+127N+128N+129N+130N)	126/(126+127+128+129+130+131+127N+128N+129N+130N)	126	127	128	129	130	131	127N	128N	129N	130N	Charge	m/z [Da]	MH+ [Da]	ΔM [ppm]	RT [min]	First Scan	Last Scan	MS Order	Ions Matched	Spectrum File	Annotation
	tQGAALEk	A0A060VZR8	1	1	HCD	N-Term(TMT10) K8(TMT10)	38.37	0.0072773	0.583789	1	36		Unique	Used	0.963026	0.527505	1.16856	1.02383	0.625075	1.17111	1.18613	1.22991	0.753757	0.972372	46274.7	60459.4	84711.5	34045.2	79438.3	44435.8	21718.4	72618.7	83130.4	99815.2	2	638.388	1275.77	0.626058	18.639	1234	1234	MS2	14/80	UoS_BM_TMT_B_HCD_120M_35%.raw
	tQGAALEk	A0A060VZR8	1	1	HCD	N-Term(TMT10) K8(TMT10)	38.1	0.00774408	0.500262	1	36		Unique	Used	1.01425	0.768261	1.05548	0.96885	0.731294	1.12222	1.21351	1.19045	0.782319	0.895428	76175.6	113827	136778	71201.7	145283	82444.2	56543.6	122843	142402	172706	2	638.388	1275.77	0.817426	18.5936	1230	1230	MS2	12/80	UoS_BM_TMT_B_HCD_120M_35%.raw
	aNVAIFk	A0A060VZR8	3	1	HCD	N-Term(TMT10) K7(TMT10)	34.93	0.0174823	0.430575	1	37		Unique	Used	1.20194	1.09249	1.02882	0.947971	0.776757	1.0921	1.01109	1.08589	0.79186	0.883312	140272	251800	248872	141174	225961	155774	150095	224367	258685	294072	2	610.893	1220.78	1.42096	25.308	1827	1827	MS2	6/68	UoS_BM_TMT_B_HCD_120M_35%.raw
A0A060YUE9	9.29	3	226	25.9561	8.30908	50.67	1.10137	2	3.67308	1.01854	2	7.30959	1.01925	2	2.65485	1.11862	2	0.259725	0.727201	2	10.7028	1.06443	2	1.39638	1.09331	2	6.41446	0.963734	2	2.45513	0.850823	2	3.55518	0.949909	2	9.3433	Uncharacterized protein OS=Oncorhynchus mykiss GN=GSONMT00061967001 PE=4 SV=1 - [A0A060YUE9_ONCMY]
	Sequence	Protein Accessions	# Proteins	# Protein Groups	Activation Type	Modifications	IonScore	Exp Value	Δ Score	Rank	Identity High	Homology Threshold	Quan Info	Quan Usage	127/(126+127+128+129+130+131+127N+128N+129N+130N)	127N/(126+127+128+129+130+131+127N+128N+129N+130N)	128/(126+127+128+129+130+131+127N+128N+129N+130N)	128N/(126+127+128+129+130+131+127N+128N+129N+130N)	129/(126+127+128+129+130+131+127N+128N+129N+130N)	129N/(126+127+128+129+130+131+127N+128N+129N+130N)	130/(126+127+128+129+130+131+127N+128N+129N+130N)	130N/(126+127+128+129+130+131+127N+128N+129N+130N)	131/(126+127+128+129+130+131+127N+128N+129N+130N)	126/(126+127+128+129+130+131+127N+128N+129N+130N)	126	127	128	129	130	131	127N	128N	129N	130N	Charge	m/z [Da]	MH+ [Da]	ΔM [ppm]	RT [min]	First Scan	Last Scan	MS Order	Ions Matched	Spectrum File	Annotation
	vMIALEEk	A0A060YUE9	3	1	HCD	N-Term(TMT10) K8(TMT10)	50.67	0.000377954	0.677719	1	36		Unique	Used	1.07442	0.969557	1.00117	1.12058	0.78159	1.05445	1.14163	0.979825	0.87147	0.891931	20746.1	32968.1	35472.7	20806.4	37369.6	25110.1	19510.5	38846.7	36583.6	38865.6	2	695.923	1390.84	0.617962	27.9673	2046	2046	MS2	7/56	UoS_BM_TMT_B_HCD_120M_35%.raw
	lLSFEk	A0A060YUE9	2	1	HCD	N-Term(TMT10) K6(TMT10)	25.07	0.0784153	0.394097	1	34		Unique	Used	1.12899	1.06999	1.03767	1.11666	0.676598	1.0745	1.04703	0.947907	0.830666	1.01166	80445.6	118433	125693	61576.1	117169	81825.1	73610.4	132342	127447	128542	2	597.88	1194.75	1.78734	28.195	2064	2064	MS2	10/40	UoS_BM_TMT_B_HCD_120M_35%.raw
	gQLPAFk	A0A060YUE9	2	1	HCD	N-Term(TMT10) K7(TMT10)	18.9	0.470855		2	35		Redundant	Not Used	1.19464	1.02908	0.868359	1.14861	0.817799	1.21814	1.09841	0.943223	0.732732	0.851873	16971.6	31397.8	26352.9	18646.9	30796.4	18083.5	17737.2	34105.8	36199.1	32045.9	2	609.885	1218.76	1.14335	24.2951	1739	1739	MS2	7/68	UoS_BM_TMT_B_HCD_120M_35%.raw
A0A060YZL5	15.06	6	166	19.2824	6.13818	48.7598	1.7884	3	15.0767	1.09583	3	10.4417	0.773862	3	7.08319	0.840993	3	5.95248	0.280558	3	39.5981	1.34006	3	1.57325	0.996833	3	23.4529	0.953969	3	22.4792	0.984808	3	14.8929	0.951923	3	7.92145	Ferritin OS=Oncorhynchus mykiss GN=GSONMT00014314001 PE=3 SV=1 - [A0A060YZL5_ONCMY]
	Sequence	Protein Accessions	# Proteins	# Protein Groups	Activation Type	Modifications	IonScore	Exp Value	Δ Score	Rank	Identity High	Homology Threshold	Quan Info	Quan Usage	127/(126+127+128+129+130+131+127N+128N+129N+130N)	127N/(126+127+128+129+130+131+127N+128N+129N+130N)	128/(126+127+128+129+130+131+127N+128N+129N+130N)	128N/(126+127+128+129+130+131+127N+128N+129N+130N)	129/(126+127+128+129+130+131+127N+128N+129N+130N)	129N/(126+127+128+129+130+131+127N+128N+129N+130N)	130/(126+127+128+129+130+131+127N+128N+129N+130N)	130N/(126+127+128+129+130+131+127N+128N+129N+130N)	131/(126+127+128+129+130+131+127N+128N+129N+130N)	126/(126+127+128+129+130+131+127N+128N+129N+130N)	126	127	128	129	130	131	127N	128N	129N	130N	Charge	m/z [Da]	MH+ [Da]	ΔM [ppm]	RT [min]	First Scan	Last Scan	MS Order	Ions Matched	Spectrum File	Annotation
	iLLQDIk	A0A060YZL5	14	1	HCD	N-Term(TMT10) K7(TMT10)	37.49	0.00237948	0.297146	1	31		Unique	Used	1.97027	1.09583	0.810834	0.72311	0.280558	1.51083	0.839147	0.809328	0.984808	0.951923	48877	133458	63418.7	16486.9	60635.7	62639.1	48678.6	55336.9	115710	70866.2	2	650.935	1300.86	1.24752	29.1368	2136	2136	MS2	12/60	UoS_BM_TMT_B_HCD_120M_35%.raw
	iLLQDIk	A0A060YZL5	14	1	HCD	N-Term(TMT10) K7(TMT10)	32.25	0.00795209	0.333023	1	31		Unique	Used	1.7884	1.23253	0.544915	0.840993	0.205625	1.32584	0.996833	0.953969	1.08373	1.07353	7857.88	17269.1	6075.75	1722.58	10268.3	9826.58	7805.09	9174.64	14475.4	11907.9	2	650.935	1300.86	1.52903	29.1872	2140	2140	MS2	6/60	UoS_BM_TMT_B_HCD_120M_35%.raw
	lLSFQNk	A0A060YZL5	17	1	HCD	N-Term(TMT10) K7(TMT10)	30.72	0.0338044	1	1	36		Unique	Used	1.30433	1.01866	0.773862	0.874758	0.430138	1.34006	1.23264	1.19142	0.746369	0.901062	26291.8	50207.4	34396.3	14364.4	50616.3	26978.1	25714.9	38041.9	58323.3	59284.5	2	654.409	1307.81	1.20433	26.8575	1955	1955	MS2	6/56	UoS_BM_TMT_B_HCD_120M_35%.raw
	NVNQALLDLHK	A0A060YZL5	15	1	HCD		11.83	3.87454	1	1	37	19	No Quan Labels	Not Used																					3	422.24	1264.71	4.47122	57.4368	3969	3969	MS2	2/120	UoS_BM_TMT_B_HCD_120M_35%.raw
	NVNQALLDLHK	A0A060YZL5	15	1	HCD		11.76	4.03418	1	1	37	19	No Quan Labels	Not Used																					3	422.24	1264.71	3.45776	56.6617	3921	3921	MS2	2/120	UoS_BM_TMT_B_HCD_120M_35%.raw
	NVNQALLDLHK	A0A060YZL5	15	1	HCD		11.57	4.11358	1	1	37	19	No Quan Labels	Not Used																					3	422.24	1264.71	4.39883	57.5215	3974	3974	MS2	2/120	UoS_BM_TMT_B_HCD_120M_35%.raw
A0A060W539	4.48	2	491	54.6984	5.98584	48.53	1.25151	1		1.40714	1		1.00938	1		0.906224	1		1.02363	1		0.694189	1		0.628255	1		0.832821	1		1.11537	1		1.51811	1		Protein disulfide-isomerase OS=Oncorhynchus mykiss GN=GSONMT00081666001 PE=3 SV=1 - [A0A060W539_ONCMY]
	Sequence	Protein Accessions	# Proteins	# Protein Groups	Activation Type	Modifications	IonScore	Exp Value	Δ Score	Rank	Identity High	Homology Threshold	Quan Info	Quan Usage	127/(126+127+128+129+130+131+127N+128N+129N+130N)	127N/(126+127+128+129+130+131+127N+128N+129N+130N)	128/(126+127+128+129+130+131+127N+128N+129N+130N)	128N/(126+127+128+129+130+131+127N+128N+129N+130N)	129/(126+127+128+129+130+131+127N+128N+129N+130N)	129N/(126+127+128+129+130+131+127N+128N+129N+130N)	130/(126+127+128+129+130+131+127N+128N+129N+130N)	130N/(126+127+128+129+130+131+127N+128N+129N+130N)	131/(126+127+128+129+130+131+127N+128N+129N+130N)	126/(126+127+128+129+130+131+127N+128N+129N+130N)	126	127	128	129	130	131	127N	128N	129N	130N	Charge	m/z [Da]	MH+ [Da]	ΔM [ppm]	RT [min]	First Scan	Last Scan	MS Order	Ions Matched	Spectrum File	Annotation
	gFPTIFFAPAGQk	A0A060W539	1	1	HCD	N-Term(TMT10) K13(TMT10)	48.53	0.000532368	1	1	35		Unique	Used	1.25151	1.40714	1.00938	0.906224	1.02363	0.694189	0.628255	0.832821	1.11537	1.51811	5177.14	5630.37	5243.53	3995.24	3015.16	4711.9	4151.59	4606.07	3531.17	4843.4	2	920.033	1839.06	1.29875	34.1576	2502	2502	MS2	14/100	UoS_BM_TMT_B_HCD_120M_35%.raw
	fLQDYFDGk	A0A060XS59;A0A060W539	3	2	HCD	N-Term(TMT10) K9(TMT10)	15.92	1.3407	1	1	37	23	Not Unique	Not Used	1.27681	1.56194	0.917349	1.33723	1.04269	0.551621	0.584294	0.652926	0.710562	1.90957	11903.2	10499.6	8710.58	7438.71	5125.65	5486.86	8423.36	12423.5	5128.9	6940.74	2	795.933	1590.86	1.69051	31.7973	2337	2337	MS2	4/88	UoS_BM_TMT_B_HCD_120M_35%.raw
A0A060XIH6	4.83	4	414	46.8445	7.04932	48.5074	0.959762	4	7.69201	0.821194	4	6.52874	0.980198	4	2.8225	0.896426	4	10.6625	0.837016	4	20.5968	1.00469	4	3.43172	1.45357	4	4.39121	1.28998	4	1.9969	0.586906	4	7.93493	0.960968	4	5.88259	Isocitrate dehydrogenase [NADP] OS=Oncorhynchus mykiss GN=GSONMT00030792001 PE=3 SV=1 - [A0A060XIH6_ONCMY]
	Sequence	Protein Accessions	# Proteins	# Protein Groups	Activation Type	Modifications	IonScore	Exp Value	Δ Score	Rank	Identity High	Homology Threshold	Quan Info	Quan Usage	127/(126+127+128+129+130+131+127N+128N+129N+130N)	127N/(126+127+128+129+130+131+127N+128N+129N+130N)	128/(126+127+128+129+130+131+127N+128N+129N+130N)	128N/(126+127+128+129+130+131+127N+128N+129N+130N)	129/(126+127+128+129+130+131+127N+128N+129N+130N)	129N/(126+127+128+129+130+131+127N+128N+129N+130N)	130/(126+127+128+129+130+131+127N+128N+129N+130N)	130N/(126+127+128+129+130+131+127N+128N+129N+130N)	131/(126+127+128+129+130+131+127N+128N+129N+130N)	126/(126+127+128+129+130+131+127N+128N+129N+130N)	126	127	128	129	130	131	127N	128N	129N	130N	Charge	m/z [Da]	MH+ [Da]	ΔM [ppm]	RT [min]	First Scan	Last Scan	MS Order	Ions Matched	Spectrum File	Annotation
	vIWELIk	A0A060XIH6	1	1	HCD	N-Term(TMT10) K7(TMT10)	37.13	0.00440536	0.349583	1	33		Unique	Used	1.00275	0.824692	0.963229	0.841332	0.751038	0.978663	1.58042	1.27832	0.55582	0.998269	22252.2	29487.1	32706.7	19160.2	49577.4	15347.9	15904	27951.1	32539.5	48593.3	2	679.946	1358.89	2.82001	35.2354	2577	2577	MS2	12/48	UoS_BM_TMT_B_HCD_120M_35%.raw
	vIWELIk	A0A060XIH6	1	1	HCD	N-Term(TMT10) K7(TMT10)	32.63	0.012416	0.115231	1	33		Unique	Used	0.918616	0.752369	0.997466	0.955128	0.640609	1.02517	1.4274	1.30175	0.673427	1.0368	55385.8	64737.1	81167.9	39166.1	107309	44564.2	34771.6	76045.4	81687.3	118588	2	679.946	1358.88	2.28102	35.3243	2583	2583	MS2	12/48	UoS_BM_TMT_B_HCD_120M_35%.raw
	lVPGWVkPIIIGR	A0A060XIH6	2	1	HCD	N-Term(TMT10) K7(TMT10)	25.79	0.00724991	1	1	24		Unique	Used	0.903163	0.939442	0.723292	0.966662	0.973758	0.984622	1.48022	1.32902	0.618643	0.922011	16143.1	20860.9	19290.7	19512.6	36472.5	13417.9	14230.2	25225.1	25714.3	39682.2	3	636.086	1906.24	1.52665	32.9722	2421	2421	MS2	11/120	UoS_BM_TMT_B_HCD_120M_35%.raw
	lVPGWVkPIIIGR	A0A060XIH6	2	1	HCD	N-Term(TMT10) K7(TMT10)	15	0.0869626	1	1	24		Unique	Used	1.02685	0.81771	1.00025	0.8184	0.932837	1.04401	1.39412	1.267	0.556796	0.925061	5242.65	7677.18	8635.19	6050.61	11119	3909.02	4009.31	6912.79	8825.43	12245.3	3	636.086	1906.24	1.23848	33.0657	2427	2427	MS2	7/120	UoS_BM_TMT_B_HCD_120M_35%.raw
A0A060YJ64	2.56	1	351	40.1764	6.84424	47.75	1.46355	1		0.876129	1		1.02256	1		0.946988	1		0.470753	1		0.982303	1		1.08651	1		1.48088	1		0.658109	1		0.636324	1		Uncharacterized protein OS=Oncorhynchus mykiss GN=GSONMT00021168001 PE=4 SV=1 - [A0A060YJ64_ONCMY]
	Sequence	Protein Accessions	# Proteins	# Protein Groups	Activation Type	Modifications	IonScore	Exp Value	Δ Score	Rank	Identity High	Homology Threshold	Quan Info	Quan Usage	127/(126+127+128+129+130+131+127N+128N+129N+130N)	127N/(126+127+128+129+130+131+127N+128N+129N+130N)	128/(126+127+128+129+130+131+127N+128N+129N+130N)	128N/(126+127+128+129+130+131+127N+128N+129N+130N)	129/(126+127+128+129+130+131+127N+128N+129N+130N)	129N/(126+127+128+129+130+131+127N+128N+129N+130N)	130/(126+127+128+129+130+131+127N+128N+129N+130N)	130N/(126+127+128+129+130+131+127N+128N+129N+130N)	131/(126+127+128+129+130+131+127N+128N+129N+130N)	126/(126+127+128+129+130+131+127N+128N+129N+130N)	126	127	128	129	130	131	127N	128N	129N	130N	Charge	m/z [Da]	MH+ [Da]	ΔM [ppm]	RT [min]	First Scan	Last Scan	MS Order	Ions Matched	Spectrum File	Annotation
	dFLAGLAFR	A0A060YJ64	4	1	HCD	N-Term(TMT10)	47.75	0.000810862	1	1	36		Unique	Used	1.46355	0.876129	1.02256	0.946988	0.470753	0.982303	1.08651	1.48088	0.658109	0.636324	7736.43	23473.9	18937.9	6550.41	18590.1	9911.78	9215.53	17159.9	17814	30703.9	2	619.859	1238.71	1.17202	33.0942	2429	2429	MS2	7/64	UoS_BM_TMT_B_HCD_120M_35%.raw
A0A060W2P7	1.33	2	602	67.9915	6.55127	47.2978	1.14873	2	1.76142	1.108	2	5.8438	0.938428	2	4.95787	0.950181	2	8.47599	1.33085	2	9.46655	0.876177	2	4.2052	0.711755	2	1.62846	0.896425	2	10.753	1.12	2	2.36972	1.08785	2	4.75693	Dolichyl-diphosphooligosaccharide--protein glycosyltransferase subunit 1 OS=Oncorhynchus mykiss GN=GSONMT00065440001 PE=3 SV=1 - [A0A060W2P7_ONCMY]
	Sequence	Protein Accessions	# Proteins	# Protein Groups	Activation Type	Modifications	IonScore	Exp Value	Δ Score	Rank	Identity High	Homology Threshold	Quan Info	Quan Usage	127/(126+127+128+129+130+131+127N+128N+129N+130N)	127N/(126+127+128+129+130+131+127N+128N+129N+130N)	128/(126+127+128+129+130+131+127N+128N+129N+130N)	128N/(126+127+128+129+130+131+127N+128N+129N+130N)	129/(126+127+128+129+130+131+127N+128N+129N+130N)	129N/(126+127+128+129+130+131+127N+128N+129N+130N)	130/(126+127+128+129+130+131+127N+128N+129N+130N)	130N/(126+127+128+129+130+131+127N+128N+129N+130N)	131/(126+127+128+129+130+131+127N+128N+129N+130N)	126/(126+127+128+129+130+131+127N+128N+129N+130N)	126	127	128	129	130	131	127N	128N	129N	130N	Charge	m/z [Da]	MH+ [Da]	ΔM [ppm]	RT [min]	First Scan	Last Scan	MS Order	Ions Matched	Spectrum File	Annotation
	fPLFGGWk	A0A060W2P7	2	1	HCD	N-Term(TMT10) K8(TMT10)	39.83	0.00322375	0.499372	1	34		Unique	Used	1.16246	1.15253	0.970334	0.897411	1.41854	0.901381	0.719616	0.833764	1.10225	1.05351	19449.3	28311.2	27287.8	29972.2	18696.2	25207.7	18408.1	24692.4	24821.4	26249.4	2	705.422	1409.84	1.92403	35.675	2607	2607	MS2	7/56	UoS_BM_TMT_B_HCD_120M_35%.raw
	fPLFGGWk	A0A060W2P7	2	1	HCD	N-Term(TMT10) K8(TMT10)	35.77	0.00977297	0.683254	1	35		Unique	Used	1.13517	1.06519	0.907571	1.00605	1.24858	0.851678	0.70398	0.963796	1.13805	1.12332	36527.7	48696.1	44955.5	46467.6	32215.7	45842.8	29966.5	48758.3	41309.3	53446	2	705.422	1409.84	2.18379	35.5895	2601	2601	MS2	7/56	UoS_BM_TMT_B_HCD_120M_35%.raw
A0A060VXL3	5.85	2	171	19.3879	6.07471	46.5025	0.928285	2	11.6103	0.837828	2	21.1346	1.10949	2	10.2658	1.13736	2	8.79745	0.766467	2	21.2433	0.94785	2	19.1764	1.10877	2	9.41448	1.07591	2	8.33161	0.992581	2	8.32838	0.868942	2	8.96068	Annexin OS=Oncorhynchus mykiss GN=GSONMT00068391001 PE=3 SV=1 - [A0A060VXL3_ONCMY]
	Sequence	Protein Accessions	# Proteins	# Protein Groups	Activation Type	Modifications	IonScore	Exp Value	Δ Score	Rank	Identity High	Homology Threshold	Quan Info	Quan Usage	127/(126+127+128+129+130+131+127N+128N+129N+130N)	127N/(126+127+128+129+130+131+127N+128N+129N+130N)	128/(126+127+128+129+130+131+127N+128N+129N+130N)	128N/(126+127+128+129+130+131+127N+128N+129N+130N)	129/(126+127+128+129+130+131+127N+128N+129N+130N)	129N/(126+127+128+129+130+131+127N+128N+129N+130N)	130/(126+127+128+129+130+131+127N+128N+129N+130N)	130N/(126+127+128+129+130+131+127N+128N+129N+130N)	131/(126+127+128+129+130+131+127N+128N+129N+130N)	126/(126+127+128+129+130+131+127N+128N+129N+130N)	126	127	128	129	130	131	127N	128N	129N	130N	Charge	m/z [Da]	MH+ [Da]	ΔM [ppm]	RT [min]	First Scan	Last Scan	MS Order	Ions Matched	Spectrum File	Annotation
	vLVSLLTAGR	A0A060VXL3	2	1	HCD	N-Term(TMT10)	39.44	0.00155855	0.51217	1	31		Unique	Used	1.00382	0.965731	1.03532	1.20685	0.884118	0.833148	1.18141	1.01715	0.938389	0.818009	3914.54	6337.14	7547.1	4842.23	7956.26	5562.84	3998.24	8607.58	5946.99	8300.73	2	629.409	1257.81	1.46243	33.4655	2454	2454	MS2	6/72	UoS_BM_TMT_B_HCD_120M_35%.raw
	vLVSLLTAGR	A0A060VXL3	2	1	HCD	N-Term(TMT10)	31.44	0.00983378	1	1	31		Unique	Used	0.858432	0.726865	1.18897	1.07187	0.664472	1.07834	1.04059	1.13807	1.0499	0.923045	23997.3	29441.5	47086	19771	38072.2	33812.7	16348.7	41532.5	41816.7	50456.7	2	629.409	1257.81	1.17128	33.3517	2446	2446	MS2	5/72	UoS_BM_TMT_B_HCD_120M_35%.raw
A0A060YKJ3	8.01	5	312	33.6663	5.45264	45.3254	1.1269	1		0.996548	1		0.968803	1		0.979915	1		0.717375	1		1.01486	1		0.858131	1		1.10032	1		0.916639	1		1.32837	1		Uncharacterized protein OS=Oncorhynchus mykiss GN=GSONMT00016130001 PE=4 SV=1 - [A0A060YKJ3_ONCMY]
	Sequence	Protein Accessions	# Proteins	# Protein Groups	Activation Type	Modifications	IonScore	Exp Value	Δ Score	Rank	Identity High	Homology Threshold	Quan Info	Quan Usage	127/(126+127+128+129+130+131+127N+128N+129N+130N)	127N/(126+127+128+129+130+131+127N+128N+129N+130N)	128/(126+127+128+129+130+131+127N+128N+129N+130N)	128N/(126+127+128+129+130+131+127N+128N+129N+130N)	129/(126+127+128+129+130+131+127N+128N+129N+130N)	129N/(126+127+128+129+130+131+127N+128N+129N+130N)	130/(126+127+128+129+130+131+127N+128N+129N+130N)	130N/(126+127+128+129+130+131+127N+128N+129N+130N)	131/(126+127+128+129+130+131+127N+128N+129N+130N)	126/(126+127+128+129+130+131+127N+128N+129N+130N)	126	127	128	129	130	131	127N	128N	129N	130N	Charge	m/z [Da]	MH+ [Da]	ΔM [ppm]	RT [min]	First Scan	Last Scan	MS Order	Ions Matched	Spectrum File	Annotation
	eALELLk	A0A060YKJ3	2	1	HCD	N-Term(TMT10) K7(TMT10)	36.12	0.00873526	0.305925	2	35		Redundant	Not Used	0.955979	0.971024	1.04629	1.11992	0.867822	0.988064	1.01207	0.905668	1.05158	1.06517	97855.1	115859	146419	91244.9	130847	119674	77176.6	153342	135395	141888	2	637.411	1273.82	1.87944	28.1509	2061	2061	MS2	6/48	UoS_BM_TMT_B_HCD_120M_35%.raw
	yITPDQLGDLYk	A0A060YKJ3	2	1	HCD	N-Term(TMT10) K12(TMT10)	32.74	0.0221889	1	1	36	29	Unique	Used	1.1269	0.996548	0.968803	0.979915	0.717375	1.01486	0.858131	1.10032	0.916639	1.32837	26542	29704.2	29487.2	16404.9	24130	22688.5	17226.8	29181.8	30246.6	37492.5	2	942.531	1884.05	1.36177	30.2976	2224	2224	MS2	11/112	UoS_BM_TMT_B_HCD_120M_35%.raw
	eALELLk	A0A060YKJ3	2	1	HCD	N-Term(TMT10) K7(TMT10)	32.55	0.0198736	0.447619	2	35		Redundant	Not Used	1.16585	0.881395	1.0384	1.14098	0.791417	0.785621	0.978173	0.947475	1.09754	1.15537	15092.9	20091.4	20663.4	11832.4	17982.8	17760.8	9961.26	22214.6	15308.1	21107.3	2	637.411	1273.82	1.68778	28.2698	2070	2070	MS2	6/48	UoS_BM_TMT_B_HCD_120M_35%.raw
	yDLDFk	Q9DDG6;A0A060YKJ3;A0A060X642	9	3	HCD	N-Term(TMT10) K6(TMT10)	26.48	0.118075	1	1	37	24	Not Unique	Not Used	0.899131	0.953108	1.07836	0.841959	0.903352	1.07133	1.02448	0.974914	1.03425	1.24214	75910.4	72488.7	100387	63183.3	88109.4	78297.8	50392.3	76688.6	97658.5	101604	2	629.859	1258.71	1.7745	26.6415	1937	1937	MS2	10/40	UoS_BM_TMT_B_HCD_120M_35%.raw
	yDLDFk	Q9DDG6;A0A060YKJ3;A0A060X642	9	3	HCD	N-Term(TMT10) K6(TMT10)	14.09	2.0472	1	1	37	20	Not Unique	Not Used	1.24912	0.838608	1.04119	1.09071	0.80651	1.0251	0.861725	0.924734	0.907092	1.21729	38827.7	52561.1	50589.1	29442.1	38681.4	35841.7	23141.7	51851.7	48771.6	50300.7	2	629.859	1258.71	2.06545	26.7004	1942	1942	MS2	4/40	UoS_BM_TMT_B_HCD_120M_35%.raw
A0A060WWN5	6.67	1	135	15.8041	6.56592	44.55	0.990629	1		0.634071	1		1.15763	1		0.738673	1		1.28099	1		0.913572	1		0.936269	1		1.05662	1		1.12739	1		1.10316	1		Uncharacterized protein OS=Oncorhynchus mykiss GN=GSONMT00028011001 PE=3 SV=1 - [A0A060WWN5_ONCMY]
	Sequence	Protein Accessions	# Proteins	# Protein Groups	Activation Type	Modifications	IonScore	Exp Value	Δ Score	Rank	Identity High	Homology Threshold	Quan Info	Quan Usage	127/(126+127+128+129+130+131+127N+128N+129N+130N)	127N/(126+127+128+129+130+131+127N+128N+129N+130N)	128/(126+127+128+129+130+131+127N+128N+129N+130N)	128N/(126+127+128+129+130+131+127N+128N+129N+130N)	129/(126+127+128+129+130+131+127N+128N+129N+130N)	129N/(126+127+128+129+130+131+127N+128N+129N+130N)	130/(126+127+128+129+130+131+127N+128N+129N+130N)	130N/(126+127+128+129+130+131+127N+128N+129N+130N)	131/(126+127+128+129+130+131+127N+128N+129N+130N)	126/(126+127+128+129+130+131+127N+128N+129N+130N)	126	127	128	129	130	131	127N	128N	129N	130N	Charge	m/z [Da]	MH+ [Da]	ΔM [ppm]	RT [min]	First Scan	Last Scan	MS Order	Ions Matched	Spectrum File	Annotation
	iAVQLAQTk	A0A060WWN5	2	1	HCD	N-Term(TMT10) K9(TMT10)	44.55	0.000566464	1	1	32		Unique	Used	0.990629	0.634071	1.15763	0.738673	1.28099	0.913572	0.936269	1.05662	1.12739	1.10316	93775.1	111090	149899	124625	112004	118717	46631.1	93585.1	115836	153172	2	715.46	1429.91	-0.570351	24.8049	1785	1785	MS2	8/84	UoS_BM_TMT_B_HCD_120M_35%.raw
A0A060YZ84	1.86	2	430	47.6968	7.85498	44.31	1.06856	2	20.1674	1.38645	2	17.3437	0.920092	2	4.75748	0.544524	2	21.5909	1.51999	2	4.28447	0.70808	2	15.7788	1.06806	2	3.24092	0.701256	2	7.69507	1.08856	2	13.8325	1.45385	2	10.2104	Uncharacterized protein (Fragment) OS=Oncorhynchus mykiss GN=GSONMT00047190001 PE=4 SV=1 - [A0A060YZ84_ONCMY]
	Sequence	Protein Accessions	# Proteins	# Protein Groups	Activation Type	Modifications	IonScore	Exp Value	Δ Score	Rank	Identity High	Homology Threshold	Quan Info	Quan Usage	127/(126+127+128+129+130+131+127N+128N+129N+130N)	127N/(126+127+128+129+130+131+127N+128N+129N+130N)	128/(126+127+128+129+130+131+127N+128N+129N+130N)	128N/(126+127+128+129+130+131+127N+128N+129N+130N)	129/(126+127+128+129+130+131+127N+128N+129N+130N)	129N/(126+127+128+129+130+131+127N+128N+129N+130N)	130/(126+127+128+129+130+131+127N+128N+129N+130N)	130N/(126+127+128+129+130+131+127N+128N+129N+130N)	131/(126+127+128+129+130+131+127N+128N+129N+130N)	126/(126+127+128+129+130+131+127N+128N+129N+130N)	126	127	128	129	130	131	127N	128N	129N	130N	Charge	m/z [Da]	MH+ [Da]	ΔM [ppm]	RT [min]	First Scan	Last Scan	MS Order	Ions Matched	Spectrum File	Annotation
	iFDLLPVk	A0A060YZ84	2	1	HCD	N-Term(TMT10) K8(TMT10)	44.31	0.000809937	0.766193	1	33		Unique	Used	1.22376	1.55809	0.950091	0.47097	1.56455	0.63672	1.04497	0.738597	0.991728	1.35717	13641.5	16227	14547	17998.2	14781.5	12348.4	13549.1	7055.5	9546.15	12660.3	2	701.959	1402.91	2.14033	35.9865	2627	2627	MS2	7/56	UoS_BM_TMT_B_HCD_120M_35%.raw
	iFDLLPVk	A0A060YZ84	2	1	HCD	N-Term(TMT10) K8(TMT10)	20.96	0.175167	0.392176	1	33		Unique	Used	0.933051	1.23371	0.891041	0.629567	1.4767	0.787437	1.09167	0.665803	1.19485	1.55742	4236.67	3348.41	3692.31	4597.51	4179.22	4026.46	2903.5	2552.51	3195.12	3088.69	2	701.959	1402.91	1.9663	36.0838	2633	2633	MS2	4/56	UoS_BM_TMT_B_HCD_120M_35%.raw
A0A060VUI9	6.48	3	216	23.9625	9.11475	44.02	1.26139	1		0.841027	1		0.909155	1		1.32514	1		1.19334	1		0.7511	1		0.691787	1		0.87022	1		1.14513	1		1.05396	1		Peptidyl-prolyl cis-trans isomerase OS=Oncorhynchus mykiss GN=GSONMT00078004001 PE=3 SV=1 - [A0A060VUI9_ONCMY]
	Sequence	Protein Accessions	# Proteins	# Protein Groups	Activation Type	Modifications	IonScore	Exp Value	Δ Score	Rank	Identity High	Homology Threshold	Quan Info	Quan Usage	127/(126+127+128+129+130+131+127N+128N+129N+130N)	127N/(126+127+128+129+130+131+127N+128N+129N+130N)	128/(126+127+128+129+130+131+127N+128N+129N+130N)	128N/(126+127+128+129+130+131+127N+128N+129N+130N)	129/(126+127+128+129+130+131+127N+128N+129N+130N)	129N/(126+127+128+129+130+131+127N+128N+129N+130N)	130/(126+127+128+129+130+131+127N+128N+129N+130N)	130N/(126+127+128+129+130+131+127N+128N+129N+130N)	131/(126+127+128+129+130+131+127N+128N+129N+130N)	126/(126+127+128+129+130+131+127N+128N+129N+130N)	126	127	128	129	130	131	127N	128N	129N	130N	Charge	m/z [Da]	MH+ [Da]	ΔM [ppm]	RT [min]	First Scan	Last Scan	MS Order	Ions Matched	Spectrum File	Annotation
	iVIGLFGk	A0A060VUI9	1	1	HCD	N-Term(TMT10) K8(TMT10)	44.02	0.000112939	1	1	24		Unique	Used	1.26139	0.841027	0.909155	1.32514	1.19334	0.7511	0.691787	0.87022	1.14513	1.05396	65161.6	102880	85622.2	84438.7	60190.2	87702.9	44984.9	122106	69265.5	91750.1	2	652.94	1304.87	1.95517	33.8507	2481	2481	MS2	7/56	UoS_BM_TMT_B_HCD_120M_35%.raw
	hVVFGk	A0A060Y0S7;A0A060VUI9	4	2	HCD	N-Term(TMT10) K6(TMT10)	14.85	1.27172	1	1	35	27	Not Unique	Not Used	0.922678	0.863109	0.916048	1.09709	1.06458	0.923472	1.03166	0.970349	0.992612	1.24122	56817.6	55718.3	63875.4	55773.2	66459.2	56286.4	34181.3	74848.1	63053.6	75748.1	2	572.866	1144.72	0.405114	19.7543	1336	1336	MS2	5/40	UoS_BM_TMT_B_HCD_120M_35%.raw
	hVVFGk	A0A060Y0S7;A0A060VUI9	4	2	HCD	N-Term(TMT10) K6(TMT10)	14.75	0.897707	1	1	34	26	Not Unique	Not Used	1.05975	1.36905	1.05707	1.13065	0.92789	1.00109	0.723945	0.908936	0.844274	1.12004	23143.3	28887.7	33272.1	21943.3	21051.6	21610.6	24473.8	34819.8	30854.5	32028.5	2	572.866	1144.73	1.04494	19.8192	1342	1342	MS2	4/40	UoS_BM_TMT_B_HCD_120M_35%.raw
A0A060XJN3	3.03	1	297	32.6221	9.70068	43.79		0			0			0			0			0			0			0			0			0			0		Uncharacterized protein OS=Oncorhynchus mykiss GN=GSONMT00003836001 PE=3 SV=1 - [A0A060XJN3_ONCMY]
	Sequence	Protein Accessions	# Proteins	# Protein Groups	Activation Type	Modifications	IonScore	Exp Value	Δ Score	Rank	Identity High	Homology Threshold	Quan Info	Quan Usage	127/(126+127+128+129+130+131+127N+128N+129N+130N)	127N/(126+127+128+129+130+131+127N+128N+129N+130N)	128/(126+127+128+129+130+131+127N+128N+129N+130N)	128N/(126+127+128+129+130+131+127N+128N+129N+130N)	129/(126+127+128+129+130+131+127N+128N+129N+130N)	129N/(126+127+128+129+130+131+127N+128N+129N+130N)	130/(126+127+128+129+130+131+127N+128N+129N+130N)	130N/(126+127+128+129+130+131+127N+128N+129N+130N)	131/(126+127+128+129+130+131+127N+128N+129N+130N)	126/(126+127+128+129+130+131+127N+128N+129N+130N)	126	127	128	129	130	131	127N	128N	129N	130N	Charge	m/z [Da]	MH+ [Da]	ΔM [ppm]	RT [min]	First Scan	Last Scan	MS Order	Ions Matched	Spectrum File	Annotation
	eQGFLSFWR	A0A060XJN3	2	1	HCD	N-Term(TMT10)	43.79	0.00202021	1	2	36		Redundant	Not Used	0.995263	0.780536	0.978912	1.09123	0.944861	1.16116	1.21943	1.09295	0.856345	0.607832	4655.1	10055.4	11420.1	8281.82	13142.8	8124.27	5171.64	12455.7	13264.5	14274.4	2	699.873	1398.74	1.35248	32.9854	2422	2422	MS2	7/92	UoS_BM_TMT_B_HCD_120M_35%.raw
A0A060YNQ8	11.26	2	222	24.3541	4.69092	42.17	1.20475	2	10.1003	0.936581	2	0.811868	0.863876	2	12.4588	0.971805	2	26.8564	1.14894	2	35.553	0.983112	2	16.0425	0.995154	2	9.94059	0.931452	2	21.2347	0.769301	2	16.5988	1.1735	2	12.2716	Uncharacterized protein OS=Oncorhynchus mykiss GN=GSONMT00033050001 PE=3 SV=1 - [A0A060YNQ8_ONCMY]
	Sequence	Protein Accessions	# Proteins	# Protein Groups	Activation Type	Modifications	IonScore	Exp Value	Δ Score	Rank	Identity High	Homology Threshold	Quan Info	Quan Usage	127/(126+127+128+129+130+131+127N+128N+129N+130N)	127N/(126+127+128+129+130+131+127N+128N+129N+130N)	128/(126+127+128+129+130+131+127N+128N+129N+130N)	128N/(126+127+128+129+130+131+127N+128N+129N+130N)	129/(126+127+128+129+130+131+127N+128N+129N+130N)	129N/(126+127+128+129+130+131+127N+128N+129N+130N)	130/(126+127+128+129+130+131+127N+128N+129N+130N)	130N/(126+127+128+129+130+131+127N+128N+129N+130N)	131/(126+127+128+129+130+131+127N+128N+129N+130N)	126/(126+127+128+129+130+131+127N+128N+129N+130N)	126	127	128	129	130	131	127N	128N	129N	130N	Charge	m/z [Da]	MH+ [Da]	ΔM [ppm]	RT [min]	First Scan	Last Scan	MS Order	Ions Matched	Spectrum File	Annotation
	sSILLDVkPWDDETDMAk	A0A060YNQ8	2	1	HCD	N-Term(TMT10) K8(TMT10) K18(TMT10)	42.17	0.00183234	0.705478	1	34		Unique	Used	1.28961	0.941724	0.939516	0.811584	1.45703	0.882473	0.930665	0.807549	0.860236	1.27465	13736.7	18334.5	15423.4	17971.1	14114.8	11484.2	8780.25	13035.7	14185.6	14841.4	3	917.503	2750.49	1.74961	31.2137	2296	2296	MS2	16/176	UoS_BM_TMT_B_HCD_120M_35%.raw
	gSLPGVk	A0A060YNQ8	1	1	HCD	N-Term(TMT10) K7(TMT10)	15.28	0.57666	1	3	32	17	Unique	Used	1.12547	0.931466	0.794327	1.16366	0.905996	1.09523	1.06411	1.07437	0.687979	1.08038	8939.75	12285.5	10012.2	8579.97	12391.4	7052.01	6668.13	14350.9	13517.7	15160.4	2	558.364	1115.72	1.98225	21.0689	1456	1456	MS2	4/48	UoS_BM_TMT_B_HCD_120M_35%.raw
A0A060PFW5	23.08	3	104	11.7129	9.30518	41.9086	0.69332	3	2.53175	1.04183	3	13.8157	0.739944	3	2.23673	1.23698	3	7.11593	0.368758	3	36.2388	0.99922	3	27.4232	1.9458	3	25.6771	1.77494	3	0.601219	0.270603	3	14.4653	0.3035	3	14.9149	Betain homocysteine methyltransferase (Fragment) OS=Oncorhynchus mykiss GN=bhmt PE=2 SV=1 - [A0A060PFW5_ONCMY]
	Sequence	Protein Accessions	# Proteins	# Protein Groups	Activation Type	Modifications	IonScore	Exp Value	Δ Score	Rank	Identity High	Homology Threshold	Quan Info	Quan Usage	127/(126+127+128+129+130+131+127N+128N+129N+130N)	127N/(126+127+128+129+130+131+127N+128N+129N+130N)	128/(126+127+128+129+130+131+127N+128N+129N+130N)	128N/(126+127+128+129+130+131+127N+128N+129N+130N)	129/(126+127+128+129+130+131+127N+128N+129N+130N)	129N/(126+127+128+129+130+131+127N+128N+129N+130N)	130/(126+127+128+129+130+131+127N+128N+129N+130N)	130N/(126+127+128+129+130+131+127N+128N+129N+130N)	131/(126+127+128+129+130+131+127N+128N+129N+130N)	126/(126+127+128+129+130+131+127N+128N+129N+130N)	126	127	128	129	130	131	127N	128N	129N	130N	Charge	m/z [Da]	MH+ [Da]	ΔM [ppm]	RT [min]	First Scan	Last Scan	MS Order	Ions Matched	Spectrum File	Annotation
	aVAEELATER	A0A060PFW5	3	1	HCD	N-Term(TMT10)	35.27	0.0196873	0.474624	1	38		Unique	Used	0.981675	0.858436	0.739944	1.29635	0.368758	1.18404	1.60881	1.67227	0.349336	0.334032	3387.71	13134.1	11431.4	4280.28	22961.9	4388.87	7532.09	19595.1	17911.7	28922.5	2	659.366	1317.72	2.14257	20.9491	1445	1445	MS2	6/72	UoS_BM_TMT_B_HCD_120M_35%.raw
	aVAEELATER	A0A060PFW5	3	1	HCD	N-Term(TMT10)	34.68	0.0226031	0.644752	1	38	27	Unique	Used	0.681481	1.13891	0.905741	1.23698	0.458892	0.750016	1.9458	1.78213	0.270603	0.3035	3157.33	9352.52	14353.1	5463.67	28486.9	3487.26	10250.4	19179.2	11638.1	31616.4	2	659.365	1317.72	1.77203	20.9885	1448	1448	MS2	6/72	UoS_BM_TMT_B_HCD_120M_35%.raw
	eATSLDELkPLFEk	A0A060PFW5	2	1	HCD	N-Term(TMT10) K9(TMT10) K14(TMT10)	28.22	0.0311868	0.612686	1	33		Unique	Used	0.69332	1.04183	0.72878	1.07244	0.219874	0.99922	2.38932	1.77494	0.244201	0.209325	5574.43	24357.3	29563.7	6701.43	89544.8	8055.99	24003	42565.8	39691.1	80607.1	3	769.787	2307.35	1.70579	30.8842	2271	2271	MS2	12/124	UoS_BM_TMT_B_HCD_120M_35%.raw
J7IGW2	26.61	7	124	14.4471	10.0962	41.483	0.991168	7	12.3368	0.886279	7	8.14055	0.936402	7	4.37888	1.07723	7	5.29455	1.1524	7	16.2581	0.890025	7	4.8037	1.00181	7	20.2683	1.02164	7	14.3848	1.11351	7	8.58694	0.983457	7	10.0298	Ribosomal protein S27-3 (Fragment) OS=Salvelinus fontinalis GN=rps27-3 PE=2 SV=1 - [J7IGW2_SALFO]
	Sequence	Protein Accessions	# Proteins	# Protein Groups	Activation Type	Modifications	IonScore	Exp Value	Δ Score	Rank	Identity High	Homology Threshold	Quan Info	Quan Usage	127/(126+127+128+129+130+131+127N+128N+129N+130N)	127N/(126+127+128+129+130+131+127N+128N+129N+130N)	128/(126+127+128+129+130+131+127N+128N+129N+130N)	128N/(126+127+128+129+130+131+127N+128N+129N+130N)	129/(126+127+128+129+130+131+127N+128N+129N+130N)	129N/(126+127+128+129+130+131+127N+128N+129N+130N)	130/(126+127+128+129+130+131+127N+128N+129N+130N)	130N/(126+127+128+129+130+131+127N+128N+129N+130N)	131/(126+127+128+129+130+131+127N+128N+129N+130N)	126/(126+127+128+129+130+131+127N+128N+129N+130N)	126	127	128	129	130	131	127N	128N	129N	130N	Charge	m/z [Da]	MH+ [Da]	ΔM [ppm]	RT [min]	First Scan	Last Scan	MS Order	Ions Matched	Spectrum File	Annotation
	tITLEVEPSDTIENVk	J7IGW2	11	1	HCD	N-Term(TMT10) K16(TMT10)	39.09	0.00461181	1	1	35		Unique	Used	0.736153	0.886279	0.747562	1.0826	1.15784	0.901441	1.14896	1.18248	1.16033	0.937026	3000.6	3109.85	3646.58	4243.45	5177.84	4602.87	2455.37	5166.91	4305.73	6457.43	2	1123.63	2246.26	1.18494	28.8745	2118	2118	MS2	7/128	UoS_BM_TMT_B_HCD_120M_35%.raw
	mQIFVk	J7IGW2	14	1	HCD	N-Term(TMT10) K6(TMT10)	30.33	0.0239586	0.430597	1	34		Unique	Used	1.05575	0.779686	0.958831	1.11683	0.970484	0.796297	1.08189	1.02164	1.13509	1.00597	33561.2	46465.5	48727.9	37055.6	50795.5	46911.1	22504.2	55532.5	39626.1	58124.6	2	612.384	1223.76	1.13753	27.4958	2009	2009	MS2	10/56	UoS_BM_TMT_B_HCD_120M_35%.raw
	lIFAGk	J7IGW2	15	1	HCD	N-Term(TMT10) K6(TMT10)	23.09	0.0832089	0.234734	1	32		Unique	Used	0.991168	0.837616	0.998108	1.03876	1.02603	1.12635	0.981927	1.09007	0.851546	0.916926	30226.9	43104.3	50120.8	38710.6	45553.8	34774.2	23888.8	51036.8	55384	61280.8	2	553.871	1106.74	1.31178	27.2736	1990	1990	MS2	5/40	UoS_BM_TMT_B_HCD_120M_35%.raw
	lAVLk	J7IGW2	5	1	HCD	N-Term(TMT10) K5(TMT10)	19.3	0.101041	0.472539	4	29		Unique	Used	1.03194	0.895211	0.943558	1.05481	1.26592	0.890025	0.746608	0.884159	1.17801	1.22835	73959.2	81967.2	86541	87234.6	63263.2	87863.8	46632.3	94657.1	79933	90784.7	2	501.361	1001.71	1.73961	24.9423	1797	1797	MS2	8/32	UoS_BM_TMT_B_HCD_120M_35%.raw
	lAVLk	J7IGW2	5	1	HCD	N-Term(TMT10) K5(TMT10)	19.25	0.102211	0.479481	4	29		Unique	Used	1.07364	1.17964	0.908745	1.07723	1.1524	0.865618	0.864855	0.828633	1.11351	1.12137	93275.8	117814	115145	109707	101240	114738	84890.5	133548	107399	117542	2	501.361	1001.71	1.55682	24.8838	1792	1792	MS2	8/32	UoS_BM_TMT_B_HCD_120M_35%.raw
	mQIFVk	J7IGW2	14	1	HCD	N-Term(TMT10) K6(TMT10)	16.54	0.573404	1	1	34	23	Unique	Used	0.843396	0.860662	0.936402	0.998023	1.35886	0.861188	1.36665	0.983152	0.926661	0.809099	5377.28	7394.47	9479.93	10335.9	12782.2	7629.08	4948.61	9885.72	8537.12	11142.7	2	612.384	1223.76	1.23728	27.5765	2016	2016	MS2	4/56	UoS_BM_TMT_B_HCD_120M_35%.raw
	lIFAGk	J7IGW2	15	1	HCD	N-Term(TMT10) K6(TMT10)	13.36	0.781933		4	32		Unique	Used	0.73825	1.2825	0.848743	1.25596	0.725557	1.05317	1.00181	1.12076	0.979718	0.983457	15386.3	15236.9	20227.2	12991.6	22057.2	18987.6	17359	29286	24577	29902	2	553.871	1106.74	1.64267	27.3316	1995	1995	MS2	4/40	UoS_BM_TMT_B_HCD_120M_35%.raw
Q6R4A2	3.47	1	259	28.1629	5.78271	40.71	0.559336	1		0.785054	1		1.28247	1		1.15796	1		0.304425	1		1.02841	1		1.09734	1		1.31249	1		1.75959	1		0.226641	1		Cytoplasmic carbonic anhydrase OS=Oncorhynchus mykiss GN=CA2 PE=2 SV=1 - [Q6R4A2_ONCMY]
	Sequence	Protein Accessions	# Proteins	# Protein Groups	Activation Type	Modifications	IonScore	Exp Value	Δ Score	Rank	Identity High	Homology Threshold	Quan Info	Quan Usage	127/(126+127+128+129+130+131+127N+128N+129N+130N)	127N/(126+127+128+129+130+131+127N+128N+129N+130N)	128/(126+127+128+129+130+131+127N+128N+129N+130N)	128N/(126+127+128+129+130+131+127N+128N+129N+130N)	129/(126+127+128+129+130+131+127N+128N+129N+130N)	129N/(126+127+128+129+130+131+127N+128N+129N+130N)	130/(126+127+128+129+130+131+127N+128N+129N+130N)	130N/(126+127+128+129+130+131+127N+128N+129N+130N)	131/(126+127+128+129+130+131+127N+128N+129N+130N)	126/(126+127+128+129+130+131+127N+128N+129N+130N)	126	127	128	129	130	131	127N	128N	129N	130N	Charge	m/z [Da]	MH+ [Da]	ΔM [ppm]	RT [min]	First Scan	Last Scan	MS Order	Ions Matched	Spectrum File	Annotation
	vLDAFDAIk	Q6R4A2	2	1	HCD	N-Term(TMT10) K9(TMT10)	40.71	0.00328633	0.731516	1	35		Unique	Used	0.559336	0.785054	1.28247	1.15796	0.304425	1.02841	1.09734	1.31249	1.75959	0.226641	1493.01	4860.85	12869.3	2295.18	10173.1	14359.1	4474.18	11369	10105.1	14744.5	2	725.44	1449.87	1.23284	31.9299	2346	2346	MS2	12/64	UoS_BM_TMT_B_HCD_120M_35%.raw
P02264	17.97	5	128	13.7228	10.8872	40.2322	0.805163	3	7.30923	0.934715	3	21.1519	1.1252	3	1.39758	0.974286	3	9.21655	0.857486	3	7.88965	1.16498	3	3.28615	1.02929	3	4.83469	1.03375	3	2.77561	1.07254	3	11.1148	0.801228	3	2.329	Histone H2A OS=Oncorhynchus mykiss PE=1 SV=2 - [H2A_ONCMY]
	Sequence	Protein Accessions	# Proteins	# Protein Groups	Activation Type	Modifications	IonScore	Exp Value	Δ Score	Rank	Identity High	Homology Threshold	Quan Info	Quan Usage	127/(126+127+128+129+130+131+127N+128N+129N+130N)	127N/(126+127+128+129+130+131+127N+128N+129N+130N)	128/(126+127+128+129+130+131+127N+128N+129N+130N)	128N/(126+127+128+129+130+131+127N+128N+129N+130N)	129/(126+127+128+129+130+131+127N+128N+129N+130N)	129N/(126+127+128+129+130+131+127N+128N+129N+130N)	130/(126+127+128+129+130+131+127N+128N+129N+130N)	130N/(126+127+128+129+130+131+127N+128N+129N+130N)	131/(126+127+128+129+130+131+127N+128N+129N+130N)	126/(126+127+128+129+130+131+127N+128N+129N+130N)	126	127	128	129	130	131	127N	128N	129N	130N	Charge	m/z [Da]	MH+ [Da]	ΔM [ppm]	RT [min]	First Scan	Last Scan	MS Order	Ions Matched	Spectrum File	Annotation
	aGLQFPVGR	P02264	12	1	HCD	N-Term(TMT10)	40.78	0.00417384	1	1	36		Unique	Used	0.805163	1.07133	1.07172	0.974286	0.857486	1.12403	1.02929	1.08199	1.07254	0.813814	792383	1.03421e+06	1.58954e+06	955542	1.41037e+06	1.29364e+06	902450	1.41385e+06	1.63245e+06	1.79656e+06	2	587.352	1173.7	1.49711	24.8005	1784	1784	MS2	8/84	UoS_BM_TMT_B_HCD_120M_35%.raw
	aGLQFPVGR	P02264	12	1	HCD	N-Term(TMT10)	28.45	0.0795894	0.498418	1	37	28	Unique	Used	0.765468	0.934715	1.1252	1.03702	0.811855	1.16498	1.18148	1.0144	0.992133	0.801228	114532	144349	245009	132820	237675	175684	115596	220937	248395	247282	2	587.351	1173.69	0.0410379	24.737	1779	1779	MS2	6/84	UoS_BM_TMT_B_HCD_120M_35%.raw
	nDEELNk	P02264	3	1	HCD	N-Term(TMT10) K7(TMT10)	19.31	0.641191	0.481098	1	37	24	Unique	Used	0.857873	0.801361	1.1358	0.913719	0.920856	1.1908	0.995723	1.03375	1.27723	0.674289	237292	398267	608867	370886	493131	556796	243980	479244	625070	620390	2	660.364	1319.72	0.644012	18.0937	1184	1184	MS2	9/72	UoS_BM_TMT_B_HCD_120M_35%.raw
	hLQLAVR	P02264	3	1	HCD	N-Term(TMT10)	15.53	0.848091	1	2	34	26	Redundant	Not Used	0.787739	1.07671	0.97933	1.10007	0.776323	1.12016	1.11992	0.949278	1.15194	0.88448	11345.4	13330	19135.6	11396.9	20216.4	18304.3	11948.7	21031	21432.1	20765.2	2	533.341	1065.67	0.876904	19.1243	1278	1278	MS2	5/64	UoS_BM_TMT_B_HCD_120M_35%.raw
	hLQLAVR	P02264	3	1	HCD	N-Term(TMT10)	11	2.40681	1	2	34	22	Redundant	Not Used	0.668761		1.60085	1.51933	0.990193	1.20994	1.35514	0.78992	1.12238			5483.03	15155.4	7043.16	11852.4	8641.03		14073.2	11216.3	8372	2	533.341	1065.67	1.22055	19.1658	1282	1282	MS2	3/64	UoS_BM_TMT_B_HCD_120M_35%.raw
A0A060X952	3.02	2	795	89.9213	7.69385	40.19	1.461	2	13.239	1.26086	2	11.3617	0.85008	2	5.38225	1.0418	2	7.8662	1.71094	2	34.7554	0.662879	2	0.611458	0.549179	2	36.9759	0.493451	2	78.3201	0.979016	2	11.5399	1.31785	2	13.5737	Uncharacterized protein OS=Oncorhynchus mykiss GN=GSONMT00055315001 PE=4 SV=1 - [A0A060X952_ONCMY]
	Sequence	Protein Accessions	# Proteins	# Protein Groups	Activation Type	Modifications	IonScore	Exp Value	Δ Score	Rank	Identity High	Homology Threshold	Quan Info	Quan Usage	127/(126+127+128+129+130+131+127N+128N+129N+130N)	127N/(126+127+128+129+130+131+127N+128N+129N+130N)	128/(126+127+128+129+130+131+127N+128N+129N+130N)	128N/(126+127+128+129+130+131+127N+128N+129N+130N)	129/(126+127+128+129+130+131+127N+128N+129N+130N)	129N/(126+127+128+129+130+131+127N+128N+129N+130N)	130/(126+127+128+129+130+131+127N+128N+129N+130N)	130N/(126+127+128+129+130+131+127N+128N+129N+130N)	131/(126+127+128+129+130+131+127N+128N+129N+130N)	126/(126+127+128+129+130+131+127N+128N+129N+130N)	126	127	128	129	130	131	127N	128N	129N	130N	Charge	m/z [Da]	MH+ [Da]	ΔM [ppm]	RT [min]	First Scan	Last Scan	MS Order	Ions Matched	Spectrum File	Annotation
	eAYAELISHIFQGR	A0A060X952	1	1	HCD	N-Term(TMT10)	40.19	0.00492955	0.741478	1	37	25	Unique	Used	1.33635	1.36118	0.881501	1.09854	1.35624	0.660151	0.702965	0.818743	0.905775	1.20271	6952.02	10190.3	7761.69	8972.25	5718.37	6485.79	6807.04	9463.96	5691.77	8070.68	3	621.671	1863	1.78938	34.4705	2525	2525	MS2	17/112	UoS_BM_TMT_B_HCD_120M_35%.raw
	aTPFLFEALk	A0A060X952	1	1	HCD	N-Term(TMT10) K10(TMT10)	15.84	0.7623	1	1	34	27	Unique	Used	1.59727	1.16793	0.81978	0.987987	2.15841	0.665619	0.429036	0.2974	1.05818	1.44401	5446.73	7948.01	4710.26	9317.75	2277.43	4944.42	3811.3	5554.23	3744.93	1913.01	2	797.985	1594.96	1.40258	34.3851	2519	2519	MS2	6/72	UoS_BM_TMT_B_HCD_120M_35%.raw
A0A060WT29	4.56	2	241	27.1947	7.73779	38.65	1.12201	2	7.91952	1.0117	2	26.197	1.1139	2	0.554137	1.10806	2	4.94755	0.665126	2	12.9762	1.00587	2	15.8675	1.16388	2	8.7838	0.86666	2	2.04585	1.05794	2	10.7929	0.729986	2	26.4272	Uncharacterized protein OS=Oncorhynchus mykiss GN=GSONMT00006083001 PE=4 SV=1 - [A0A060WT29_ONCMY]
	Sequence	Protein Accessions	# Proteins	# Protein Groups	Activation Type	Modifications	IonScore	Exp Value	Δ Score	Rank	Identity High	Homology Threshold	Quan Info	Quan Usage	127/(126+127+128+129+130+131+127N+128N+129N+130N)	127N/(126+127+128+129+130+131+127N+128N+129N+130N)	128/(126+127+128+129+130+131+127N+128N+129N+130N)	128N/(126+127+128+129+130+131+127N+128N+129N+130N)	129/(126+127+128+129+130+131+127N+128N+129N+130N)	129N/(126+127+128+129+130+131+127N+128N+129N+130N)	130/(126+127+128+129+130+131+127N+128N+129N+130N)	130N/(126+127+128+129+130+131+127N+128N+129N+130N)	131/(126+127+128+129+130+131+127N+128N+129N+130N)	126/(126+127+128+129+130+131+127N+128N+129N+130N)	126	127	128	129	130	131	127N	128N	129N	130N	Charge	m/z [Da]	MH+ [Da]	ΔM [ppm]	RT [min]	First Scan	Last Scan	MS Order	Ions Matched	Spectrum File	Annotation
	iMMADQGQEWk	A0A060WT29	2	1	HCD	N-Term(TMT10) K11(TMT10)	35.14	0.016948	1	1	37	21	Unique	Used	1.06368	1.20614	1.10975	1.0717	0.609454	1.11927	1.23487	0.878701	0.983728	0.611373	6172.23	14166.4	17066.4	7041.89	17544.7	12302.7	10534.7	16125.6	16854.7	15128.2	2	897.968	1794.93	0.491115	27.2957	1992	1992	MS2	10/100	UoS_BM_TMT_B_HCD_120M_35%.raw
	iMMADQGQEWk	A0A060WT29	2	1	HCD	N-Term(TMT10) K11(TMT10)	24.51	0.193283	1	1	37	21	Unique	Used	1.18354	0.848608	1.11807	1.14566	0.725883	0.903961	1.09696	0.854783	1.13776	0.871612	6292.5	11272	12295.7	5997.63	11145	10175.2	5300.27	12327.1	9734.26	10523.7	2	897.969	1794.93	0.899166	27.3666	1998	1998	MS2	9/100	UoS_BM_TMT_B_HCD_120M_35%.raw
Q8JG17	2.78	3	539	59.5002	8.11865	38.3565	1.25024	2	5.53648	0.804519	2	20.8217	1.08525	2	1.53368	0.923129	2	1.98868	0.79771	2	6.49977	1.02188	2	2.91267	1.07345	2	4.10756	1.10585	2	12.7049	0.741683	2	12.9481	1.02044	2	2.14824	Glutamate dehydrogenase (Fragment) OS=Oncorhynchus mykiss GN=gdh1 PE=2 SV=1 - [Q8JG17_ONCMY]
	Sequence	Protein Accessions	# Proteins	# Protein Groups	Activation Type	Modifications	IonScore	Exp Value	Δ Score	Rank	Identity High	Homology Threshold	Quan Info	Quan Usage	127/(126+127+128+129+130+131+127N+128N+129N+130N)	127N/(126+127+128+129+130+131+127N+128N+129N+130N)	128/(126+127+128+129+130+131+127N+128N+129N+130N)	128N/(126+127+128+129+130+131+127N+128N+129N+130N)	129/(126+127+128+129+130+131+127N+128N+129N+130N)	129N/(126+127+128+129+130+131+127N+128N+129N+130N)	130/(126+127+128+129+130+131+127N+128N+129N+130N)	130N/(126+127+128+129+130+131+127N+128N+129N+130N)	131/(126+127+128+129+130+131+127N+128N+129N+130N)	126/(126+127+128+129+130+131+127N+128N+129N+130N)	126	127	128	129	130	131	127N	128N	129N	130N	Charge	m/z [Da]	MH+ [Da]	ΔM [ppm]	RT [min]	First Scan	Last Scan	MS Order	Ions Matched	Spectrum File	Annotation
	aLASLMTYk	Q8JG17	10	1	HCD	N-Term(TMT10) K9(TMT10)	34.98	0.0107537	1	1	35		Unique	Used	1.2978	0.699427	1.07409	0.935595	0.833449	1.00201	1.04412	1.20467	0.679732	1.00576	29222	49743.4	47537.4	27714.4	42692.5	24464.9	17581.1	40514.4	43424.7	59688.7	2	728.438	1455.87	2.65855	29.493	2163	2163	MS2	14/64	UoS_BM_TMT_B_HCD_120M_35%.raw
	aLASLMTYk	Q8JG17	10	1	HCD	N-Term(TMT10) K9(TMT10)	31.73	0.0232314	1	1	35		Unique	Used	1.20442	0.925401	1.09654	0.91083	0.763505	1.04216	1.1036	1.01514	0.80928	1.03533	24679.1	37874	39815.7	20829.2	37021	23896.7	19083.9	32358.8	37053.9	41265.3	2	728.437	1455.87	1.65239	29.5788	2170	2170	MS2	11/64	UoS_BM_TMT_B_HCD_120M_35%.raw
	iFLENk	Q8JG17	3	1	HCD	N-Term(TMT10) K6(TMT10)	11.31	2.2447		7	34		Redundant	Not Used	1.24736	0.840619	1.06363	1.01755	1.46694	0.76264	0.761704	0.709306	1.00681	1.31298	221273	277317	273050	282941	180653	210189	122563	255585	191709	203852	2	611.385	1221.76	1.51874	26.6083	1934	1934	MS2	8/44	UoS_BM_TMT_B_HCD_120M_35%.raw
C1BG76	13.25	3	151	17.1396	10.6968	36.92	0.999008	3	0.442192	1.09483	3	7.8643	0.906831	3	4.72745	0.918416	3	1.10575	1.18379	3	13.0512	0.899079	3	1.57823	0.827395	3	36.8728	0.870558	3	5.65873	1.08695	3	4.31555	1.18615	3	18.499	40S ribosomal protein S13 OS=Oncorhynchus mykiss GN=RS13 PE=2 SV=1 - [C1BG76_ONCMY]
	Sequence	Protein Accessions	# Proteins	# Protein Groups	Activation Type	Modifications	IonScore	Exp Value	Δ Score	Rank	Identity High	Homology Threshold	Quan Info	Quan Usage	127/(126+127+128+129+130+131+127N+128N+129N+130N)	127N/(126+127+128+129+130+131+127N+128N+129N+130N)	128/(126+127+128+129+130+131+127N+128N+129N+130N)	128N/(126+127+128+129+130+131+127N+128N+129N+130N)	129/(126+127+128+129+130+131+127N+128N+129N+130N)	129N/(126+127+128+129+130+131+127N+128N+129N+130N)	130/(126+127+128+129+130+131+127N+128N+129N+130N)	130N/(126+127+128+129+130+131+127N+128N+129N+130N)	131/(126+127+128+129+130+131+127N+128N+129N+130N)	126/(126+127+128+129+130+131+127N+128N+129N+130N)	126	127	128	129	130	131	127N	128N	129N	130N	Charge	m/z [Da]	MH+ [Da]	ΔM [ppm]	RT [min]	First Scan	Last Scan	MS Order	Ions Matched	Spectrum File	Annotation
	gLAPDLPEDLYHLIk	C1BG76	4	1	HCD	N-Term(TMT10) K15(TMT10)	36.92	0.00505041	1	1	33		Unique	Used	0.999008	1.09483	0.906831	1.1292	1.18379	0.899079	0.827395	0.903785	1.12904	1.03815	221704	281446	294999	289333	248663	298683	202278	359410	286393	329145	3	718.087	2152.25	1.82945	34.7828	2546	2546	MS2	14/112	UoS_BM_TMT_B_HCD_120M_35%.raw
	gLAPDLPEDLYHLIk	C1BG76	4	1	HCD	N-Term(TMT10) K15(TMT10)	24.59	0.0863627	1	1	33	25	Unique	Used	0.996029	1.15291	0.935747	0.918416	1.07958	0.908649	1.03317	0.870558	1.08695	1.18615	35011	38783.8	42073	36469.6	42916.3	39743.3	29440.7	40402.6	40004.8	43820	3	718.087	2152.25	1.74437	34.7069	2541	2541	MS2	11/112	UoS_BM_TMT_B_HCD_120M_35%.raw
	eQIFk	C1BG76	4	1	HCD	N-Term(TMT10) K5(TMT10)	10.65	4.28344		3	36	26	Unique	Used	1.19082	0.967325	0.832631	0.911566	1.84265	0.879987	0.583241	0.700276	1.05531	1.38922	22628.5	25588.5	20659.5	34351.2	13369.7	21294	13631.6	22130	21380.3	19452.1	2	561.851	1122.69	1.27184	22.3999	1571	1571	MS2	6/44	UoS_BM_TMT_B_HCD_120M_35%.raw
A0A060XLZ9	5.61	6	517	55.0617	5.08447	36.1324	0.958559	4	21.1217	1.05246	4	11.4357	1.04299	4	7.29557	0.927557	4	4.67384	0.836135	4	5.54206	0.945235	4	6.17353	1.06584	4	6.33168	1.10583	4	7.28349	0.883733	4	5.40488	1.03171	4	13.5777	ATP synthase subunit beta OS=Oncorhynchus mykiss GN=GSONMT00000416001 PE=3 SV=1 - [A0A060XLZ9_ONCMY]
	Sequence	Protein Accessions	# Proteins	# Protein Groups	Activation Type	Modifications	IonScore	Exp Value	Δ Score	Rank	Identity High	Homology Threshold	Quan Info	Quan Usage	127/(126+127+128+129+130+131+127N+128N+129N+130N)	127N/(126+127+128+129+130+131+127N+128N+129N+130N)	128/(126+127+128+129+130+131+127N+128N+129N+130N)	128N/(126+127+128+129+130+131+127N+128N+129N+130N)	129/(126+127+128+129+130+131+127N+128N+129N+130N)	129N/(126+127+128+129+130+131+127N+128N+129N+130N)	130/(126+127+128+129+130+131+127N+128N+129N+130N)	130N/(126+127+128+129+130+131+127N+128N+129N+130N)	131/(126+127+128+129+130+131+127N+128N+129N+130N)	126/(126+127+128+129+130+131+127N+128N+129N+130N)	126	127	128	129	130	131	127N	128N	129N	130N	Charge	m/z [Da]	MH+ [Da]	ΔM [ppm]	RT [min]	First Scan	Last Scan	MS Order	Ions Matched	Spectrum File	Annotation
	fTQAGSEVSALLGR	A0A060XLZ9	6	1	HCD	N-Term(TMT10)	40.34	0.004605	1	1	36		Unique	Used	0.988432	1.1345	1.14288	0.946552	1.18042	0.85617	1.06672	1.06366	0.921389	0.646089	7397.93	14930.7	19934.3	15469.2	17189.2	13069.3	11238.6	16153.6	14622.8	20769.7	2	832.964	1664.92	1.65295	30.3825	2231	2231	MS2	12/148	UoS_BM_TMT_B_HCD_120M_35%.raw
	fTQAGSEVSALLGR	A0A060XLZ9	6	1	HCD	N-Term(TMT10)	22.37	0.285079	1	1	36		Unique	Used	1.20181	0.976345	1.04024	0.967044	0.824298	0.982045	0.975683	1.04102	0.857742	1.09263	8867.78	12867.4	12860.5	7656.65	11143.9	8623.62	6855.43	11697.5	11888.5	14408.2	2	832.964	1664.92	1.79959	30.423	2234	2234	MS2	7/148	UoS_BM_TMT_B_HCD_120M_35%.raw
	lVPLk	A0A060XLZ9	3	1	HCD	N-Term(TMT10) K5(TMT10)	20.04	0.0351745	0.399701	3	25		Redundant	Not Used	0.926178	0.846765	1.05559	1.01475	1.00785	1.0456	0.97839	1.19467	0.865728	0.89327	170502	233214	306918	220167	262812	204700	139830	288678	297689	388870	2	514.369	1027.73	2.68085	25.3773	1833	1833	MS2	4/32	UoS_BM_TMT_B_HCD_120M_35%.raw
	lVPLk	A0A060XLZ9	3	1	HCD	N-Term(TMT10) K5(TMT10)	17.02	0.0705064	1	3	25		Redundant	Not Used	0.785943	0.987809	1.02259	0.994911	0.988108	1.0287	0.929097	1.24425	0.850111	1.08803	74350.3	70851	106445	77278.3	89348.6	71962.6	58398.7	101329	104854	144997	2	514.369	1027.73	1.84941	25.3449	1830	1830	MS2	4/32	UoS_BM_TMT_B_HCD_120M_35%.raw
	iPVGPETLGR	A0A060XLZ9	2	1	HCD	N-Term(TMT10)	15.24	0.933587		2	34		Unique	Used	0.929588	0.972146	1.04574	0.908943	0.848141	0.987144	1.30194	1.14967	0.760937	0.974184	13683.7	17225.4	22375.3	13634.7	25736.1	13240.5	11813.7	19028.6	20682.2	27539	2	634.383	1267.76	1.47307	24.8722	1791	1791	MS2	5/72	UoS_BM_TMT_B_HCD_120M_35%.raw
	iPVGPETLGR	A0A060XLZ9	2	1	HCD	N-Term(TMT10)	12.99	1.56731		2	34	26	Unique	Used	0.714273	1.5605	0.904056	0.865248	0.785631	0.909805	1.06496	1.27019	0.910512	1.15976	25044.7	20348.4	29739.1	19417	32364.7	24357.2	29154.4	27848.2	29305.6	46776.7	2	634.383	1267.76	1.56936	24.9367	1796	1796	MS2	6/72	UoS_BM_TMT_B_HCD_120M_35%.raw
A0A060VX59	21.43	3	126	14.2934	8.79248	34.6	0.971131	2	13.5007	1.03926	3	20.8385	0.838771	3	30.8184	0.808098	3	21.6986	0.837555	3	16.3796	1.10812	3	22.6624	0.933924	3	34.2541	1.26991	3	7.52313	0.751085	3	2.72544	1.16992	2	32.5808	Uncharacterized protein OS=Oncorhynchus mykiss GN=GSONMT00079711001 PE=3 SV=1 - [A0A060VX59_ONCMY]
	Sequence	Protein Accessions	# Proteins	# Protein Groups	Activation Type	Modifications	IonScore	Exp Value	Δ Score	Rank	Identity High	Homology Threshold	Quan Info	Quan Usage	127/(126+127+128+129+130+131+127N+128N+129N+130N)	127N/(126+127+128+129+130+131+127N+128N+129N+130N)	128/(126+127+128+129+130+131+127N+128N+129N+130N)	128N/(126+127+128+129+130+131+127N+128N+129N+130N)	129/(126+127+128+129+130+131+127N+128N+129N+130N)	129N/(126+127+128+129+130+131+127N+128N+129N+130N)	130/(126+127+128+129+130+131+127N+128N+129N+130N)	130N/(126+127+128+129+130+131+127N+128N+129N+130N)	131/(126+127+128+129+130+131+127N+128N+129N+130N)	126/(126+127+128+129+130+131+127N+128N+129N+130N)	126	127	128	129	130	131	127N	128N	129N	130N	Charge	m/z [Da]	MH+ [Da]	ΔM [ppm]	RT [min]	First Scan	Last Scan	MS Order	Ions Matched	Spectrum File	Annotation
	gENMVETITAASTTLTR	A0A060VX59	1	1	HCD	N-Term(TMT10)	34.6	0.0176662	0.634971	1	37	27	Unique	Used	0.886717	1.03926	1.16937	0.808098	0.930087	0.938738	0.933924	1.20548	1.07986	0.940738	5660.44	7038.52	10718.1	6404.98	7908.25	8048.97	5409.98	7246.91	8425.17	12369.5	2	1012.53	2024.06	1.41032	30.6677	2255	2255	MS2	8/184	UoS_BM_TMT_B_HCD_120M_35%.raw
	aMAVPEMLIk	A0A060VX59	1	1	HCD	N-Term(TMT10) K10(TMT10)	25.59	0.104488	0.420477	1	35		Unique	Used	1.06358	0.893187	0.664417	0.689828	0.837555	1.10812	0.71815	1.7265	0.751085	1.45493	8859.35	8543.7	6162.89	5836.96	6154.07	5665.53	4705.36	6260.5	10064.7	17928.2	2	780.968	1560.93	1.47533	30.9107	2273	2273	MS2	5/72	UoS_BM_TMT_B_HCD_120M_35%.raw
	aMAVPEMLIk	A0A060VX59	1	1	HCD	N-Term(TMT10) K10(TMT10)	21.4	0.274199	0.423364	1	35		Unique	Used		1.90697	0.838771	1.38497	0.677894	1.58526	1.39041	1.26991	0.737277				6284.85	3816.32	9624.96	4492.54	8115.27	10153.5	11631.1	10652.6	2	780.968	1560.93	1.55353	30.9513	2276	2276	MS2	6/72	UoS_BM_TMT_B_HCD_120M_35%.raw
C4B4C5	4.2	2	143	15.5271	6.771	34.5883	0.817003	2	0.67322	1.11434	2	2.46047	0.802919	2	4.00324	0.790011	2	7.57105	0.743554	2	10.5948	1.34523	2	4.68258	1.68784	2	4.96407	1.25207	2	2.58177	0.389117	2	8.72907	0.863452	2	14.3976	Apolipoprotein A-II OS=Oncorhynchus mykiss GN=apoa2 PE=2 SV=1 - [C4B4C5_ONCMY]
	Sequence	Protein Accessions	# Proteins	# Protein Groups	Activation Type	Modifications	IonScore	Exp Value	Δ Score	Rank	Identity High	Homology Threshold	Quan Info	Quan Usage	127/(126+127+128+129+130+131+127N+128N+129N+130N)	127N/(126+127+128+129+130+131+127N+128N+129N+130N)	128/(126+127+128+129+130+131+127N+128N+129N+130N)	128N/(126+127+128+129+130+131+127N+128N+129N+130N)	129/(126+127+128+129+130+131+127N+128N+129N+130N)	129N/(126+127+128+129+130+131+127N+128N+129N+130N)	130/(126+127+128+129+130+131+127N+128N+129N+130N)	130N/(126+127+128+129+130+131+127N+128N+129N+130N)	131/(126+127+128+129+130+131+127N+128N+129N+130N)	126/(126+127+128+129+130+131+127N+128N+129N+130N)	126	127	128	129	130	131	127N	128N	129N	130N	Charge	m/z [Da]	MH+ [Da]	ΔM [ppm]	RT [min]	First Scan	Last Scan	MS Order	Ions Matched	Spectrum File	Annotation
	fLSAVk	C4B4C5	3	1	HCD	N-Term(TMT10) K6(TMT10)	31.44	0.0235795	0.495865	1	35		Unique	Used	0.813302	1.096	0.824891	0.750697	0.692315	1.30342	1.7453	1.27406	0.366881	0.951364	109447	123431	144556	91153.7	282563	52284.6	109083	128715	223663	249954	2	561.869	1122.73	1.04272	25.8191	1870	1870	MS2	10/40	UoS_BM_TMT_B_HCD_120M_35%.raw
	fLSAVk	C4B4C5	3	1	HCD	N-Term(TMT10) K6(TMT10)	31.25	0.0238091	0.49888	1	35		Unique	Used	0.820721	1.13299	0.781531	0.831383	0.798585	1.38839	1.63228	1.23046	0.412701	0.783664	62473.4	86313	94906.2	72861.7	183125	40756	78141.2	98781.1	165094	167280	2	561.869	1122.73	2.34744	25.8728	1874	1874	MS2	10/40	UoS_BM_TMT_B_HCD_120M_35%.raw
A0A060W6I6	5.37	2	149	16.3704	9.14404	33.64	0.614859	2	7.35651	0.60323	2	20.5039	1.02414	2	8.76221	1.16485	2	5.71026	0.498624	2	24.9375	1.28285	2	8.25163	1.22039	2	10.7605	1.53107	2	5.65886	0.784816	2	1.08358	0.718081	2	22.5786	Uncharacterized protein OS=Oncorhynchus mykiss GN=GSONMT00082568001 PE=4 SV=1 - [A0A060W6I6_ONCMY]
	Sequence	Protein Accessions	# Proteins	# Protein Groups	Activation Type	Modifications	IonScore	Exp Value	Δ Score	Rank	Identity High	Homology Threshold	Quan Info	Quan Usage	127/(126+127+128+129+130+131+127N+128N+129N+130N)	127N/(126+127+128+129+130+131+127N+128N+129N+130N)	128/(126+127+128+129+130+131+127N+128N+129N+130N)	128N/(126+127+128+129+130+131+127N+128N+129N+130N)	129/(126+127+128+129+130+131+127N+128N+129N+130N)	129N/(126+127+128+129+130+131+127N+128N+129N+130N)	130/(126+127+128+129+130+131+127N+128N+129N+130N)	130N/(126+127+128+129+130+131+127N+128N+129N+130N)	131/(126+127+128+129+130+131+127N+128N+129N+130N)	126/(126+127+128+129+130+131+127N+128N+129N+130N)	126	127	128	129	130	131	127N	128N	129N	130N	Charge	m/z [Da]	MH+ [Da]	ΔM [ppm]	RT [min]	First Scan	Last Scan	MS Order	Ions Matched	Spectrum File	Annotation
	iGGVFAFk	A0A060W6I6	1	1	HCD	N-Term(TMT10) K8(TMT10)	33.64	0.00914767	1	1	33		Unique	Used	0.646124	0.692397	1.08646	1.12085	0.589497	1.21344	1.13503	1.59062	0.790573	0.617004	14278.9	19726	38300.3	15613.6	36965.9	22664.2	13862.9	38660	41886.8	62774.8	2	648.909	1296.81	1.76204	30.8341	2267	2267	MS2	11/56	UoS_BM_TMT_B_HCD_120M_35%.raw
	iGGVFAFk	A0A060W6I6	1	1	HCD	N-Term(TMT10) K8(TMT10)	25.07	0.0651905	1	1	33		Unique	Used	0.585107	0.525547	0.965402	1.21058	0.421759	1.35623	1.31218	1.47374	0.779101	0.835718	17182.8	15870.3	30236.1	9924.59	37967.7	19843.6	9348.39	37096.7	41593.3	51673.6	2	648.909	1296.81	1.85617	30.8778	2270	2270	MS2	9/56	UoS_BM_TMT_B_HCD_120M_35%.raw
A0A060WGR2	5.39	2	334	36.2509	7.2251	32.9	1.01926	2	1.14138	1.00346	2	0.0927577	1.23944	2	24.35	0.921946	2	2.50602	1.11776	2	18.5334	1.07309	2	23.4478	0.866451	2	12.3737	0.861414	2	9.65844	0.975838	2	2.70816	0.852838	2	1.46693	L-lactate dehydrogenase OS=Oncorhynchus mykiss GN=GSONMT00071258001 PE=3 SV=1 - [A0A060WGR2_ONCMY]
	Sequence	Protein Accessions	# Proteins	# Protein Groups	Activation Type	Modifications	IonScore	Exp Value	Δ Score	Rank	Identity High	Homology Threshold	Quan Info	Quan Usage	127/(126+127+128+129+130+131+127N+128N+129N+130N)	127N/(126+127+128+129+130+131+127N+128N+129N+130N)	128/(126+127+128+129+130+131+127N+128N+129N+130N)	128N/(126+127+128+129+130+131+127N+128N+129N+130N)	129/(126+127+128+129+130+131+127N+128N+129N+130N)	129N/(126+127+128+129+130+131+127N+128N+129N+130N)	130/(126+127+128+129+130+131+127N+128N+129N+130N)	130N/(126+127+128+129+130+131+127N+128N+129N+130N)	131/(126+127+128+129+130+131+127N+128N+129N+130N)	126/(126+127+128+129+130+131+127N+128N+129N+130N)	126	127	128	129	130	131	127N	128N	129N	130N	Charge	m/z [Da]	MH+ [Da]	ΔM [ppm]	RT [min]	First Scan	Last Scan	MS Order	Ions Matched	Spectrum File	Annotation
	fLMAER	A0A060WGR2	2	1	HCD	N-Term(TMT10)	32.9	0.0292075	0.446201	1	37		Unique	Used	1.02713	1.00284	1.05248	0.937661	0.986731	1.25615	0.941777	0.919357	0.958176	0.861318	56729.8	89246.1	105595	74380.6	87293.8	78178	57143.7	92045.3	123407	103263	2	498.282	995.557	2.15554	24.2696	1736	1736	MS2	5/40	UoS_BM_TMT_B_HCD_120M_35%.raw
	vIGSGTNLDSAR	A0A060WGR2	2	1	HCD	N-Term(TMT10)	18.45	0.851621	1	1	37	22	Unique	Used	1.01144	1.00409	1.4596	0.906494	1.26618	0.916718	0.79715	0.807123	0.993826	0.844441	9504.68	15018.4	25025.6	16310.9	12626.8	13857	9777.58	15206.9	15390.6	15492.4	2	709.895	1418.78	1.50894	20.8069	1432	1432	MS2	8/108	UoS_BM_TMT_B_HCD_120M_35%.raw
Q9DDG6	4.96	3	363	39.323	6.12549	32.72		0			0			0			0			0			0			0			0			0			0		Alpha-2 enolase-1 (Fragment) OS=Salmo trutta PE=2 SV=1 - [Q9DDG6_SALTR]
	Sequence	Protein Accessions	# Proteins	# Protein Groups	Activation Type	Modifications	IonScore	Exp Value	Δ Score	Rank	Identity High	Homology Threshold	Quan Info	Quan Usage	127/(126+127+128+129+130+131+127N+128N+129N+130N)	127N/(126+127+128+129+130+131+127N+128N+129N+130N)	128/(126+127+128+129+130+131+127N+128N+129N+130N)	128N/(126+127+128+129+130+131+127N+128N+129N+130N)	129/(126+127+128+129+130+131+127N+128N+129N+130N)	129N/(126+127+128+129+130+131+127N+128N+129N+130N)	130/(126+127+128+129+130+131+127N+128N+129N+130N)	130N/(126+127+128+129+130+131+127N+128N+129N+130N)	131/(126+127+128+129+130+131+127N+128N+129N+130N)	126/(126+127+128+129+130+131+127N+128N+129N+130N)	126	127	128	129	130	131	127N	128N	129N	130N	Charge	m/z [Da]	MH+ [Da]	ΔM [ppm]	RT [min]	First Scan	Last Scan	MS Order	Ions Matched	Spectrum File	Annotation
	yITxDQLGDLYk	Q9DDG6	1	1	HCD	N-Term(TMT10) X4(P) K12(TMT10)	32.74	0.0221889	1	2	36	29	Redundant	Not Used	1.1269	0.996548	0.968803	0.979915	0.717375	1.01486	0.858131	1.10032	0.916639	1.32837	26542	29704.2	29487.2	16404.9	24130	22688.5	17226.8	29181.8	30246.6	37492.5	2	942.531	1884.05	1.36177	30.2976	2224	2224	MS2	11/112	UoS_BM_TMT_B_HCD_120M_35%.raw
	yDLDFk	Q9DDG6;A0A060YKJ3;A0A060X642	9	3	HCD	N-Term(TMT10) K6(TMT10)	26.48	0.118075	1	1	37	24	Not Unique	Not Used	0.899131	0.953108	1.07836	0.841959	0.903352	1.07133	1.02448	0.974914	1.03425	1.24214	75910.4	72488.7	100387	63183.3	88109.4	78297.8	50392.3	76688.6	97658.5	101604	2	629.859	1258.71	1.7745	26.6415	1937	1937	MS2	10/40	UoS_BM_TMT_B_HCD_120M_35%.raw
	yDLDFk	Q9DDG6;A0A060YKJ3;A0A060X642	9	3	HCD	N-Term(TMT10) K6(TMT10)	14.09	2.0472	1	1	37	20	Not Unique	Not Used	1.24912	0.838608	1.04119	1.09071	0.80651	1.0251	0.861725	0.924734	0.907092	1.21729	38827.7	52561.1	50589.1	29442.1	38681.4	35841.7	23141.7	51851.7	48771.6	50300.7	2	629.859	1258.71	2.06545	26.7004	1942	1942	MS2	4/40	UoS_BM_TMT_B_HCD_120M_35%.raw
A0A060WI92	17.06	4	211	24.8139	8.39697	32.52		0			0			0			0			0			0			0			0			0			0		Uncharacterized protein OS=Oncorhynchus mykiss GN=GSONMT00076285001 PE=4 SV=1 - [A0A060WI92_ONCMY]
	Sequence	Protein Accessions	# Proteins	# Protein Groups	Activation Type	Modifications	IonScore	Exp Value	Δ Score	Rank	Identity High	Homology Threshold	Quan Info	Quan Usage	127/(126+127+128+129+130+131+127N+128N+129N+130N)	127N/(126+127+128+129+130+131+127N+128N+129N+130N)	128/(126+127+128+129+130+131+127N+128N+129N+130N)	128N/(126+127+128+129+130+131+127N+128N+129N+130N)	129/(126+127+128+129+130+131+127N+128N+129N+130N)	129N/(126+127+128+129+130+131+127N+128N+129N+130N)	130/(126+127+128+129+130+131+127N+128N+129N+130N)	130N/(126+127+128+129+130+131+127N+128N+129N+130N)	131/(126+127+128+129+130+131+127N+128N+129N+130N)	126/(126+127+128+129+130+131+127N+128N+129N+130N)	126	127	128	129	130	131	127N	128N	129N	130N	Charge	m/z [Da]	MH+ [Da]	ΔM [ppm]	RT [min]	First Scan	Last Scan	MS Order	Ions Matched	Spectrum File	Annotation
	SPPVLSHEFVIQNHADmVSCVAmIILLGLMFEVTAK	A0A060WI92	1	1	HCD	M17(Oxidation) M23(Oxidation)	32.52	0.0119508	0.367466	1	33		No Quan Labels	Not Used																					5	795.214	3972.04	6.12337	42.7105	3056	3056	MS2	5/376	UoS_BM_TMT_B_HCD_120M_35%.raw
	SPPVLSHEFVIQNHADmVSCVAmIILLGLMFEVTAK	A0A060WI92	1	1	HCD	M17(Oxidation) M23(Oxidation)	22.27	0.130147	1	1	33		No Quan Labels	Not Used																					4	993.764	3972.04	5.45064	42.6602	3053	3053	MS2	5/376	UoS_BM_TMT_B_HCD_120M_35%.raw
	SPPVLSHEFVIQNHADMVSCVAmIILLGLmFEVTAK	A0A060WI92	1	1	HCD	M23(Oxidation) M30(Oxidation)	20.57	0.18724		2	33		No Quan Labels	Not Used																					5	795.214	3972.04	6.12337	42.7105	3056	3056	MS2	4/376	UoS_BM_TMT_B_HCD_120M_35%.raw
	SPPVLSHEFVIQNHADmVSCVAMIILLGLmFEVTAK	A0A060WI92	1	1	HCD	M17(Oxidation) M30(Oxidation)	20.57	0.18724		3	33		No Quan Labels	Not Used																					5	795.214	3972.04	6.12337	42.7105	3056	3056	MS2	4/376	UoS_BM_TMT_B_HCD_120M_35%.raw
A0A060WYI9	1.54	2	518	58.7202	5.84619	32.2685	0.791559	2	3.66513	0.921191	2	3.13917	1.25824	2	0.826328	0.931867	2	3.01092	0.849123	2	1.35943	1.04993	2	5.39362	1.10432	2	3.61812	1.04598	2	14.1502	1.16084	2	0.344976	0.693675	2	14.1017	Uncharacterized protein OS=Oncorhynchus mykiss GN=GSONMT00048084001 PE=4 SV=1 - [A0A060WYI9_ONCMY]
	Sequence	Protein Accessions	# Proteins	# Protein Groups	Activation Type	Modifications	IonScore	Exp Value	Δ Score	Rank	Identity High	Homology Threshold	Quan Info	Quan Usage	127/(126+127+128+129+130+131+127N+128N+129N+130N)	127N/(126+127+128+129+130+131+127N+128N+129N+130N)	128/(126+127+128+129+130+131+127N+128N+129N+130N)	128N/(126+127+128+129+130+131+127N+128N+129N+130N)	129/(126+127+128+129+130+131+127N+128N+129N+130N)	129N/(126+127+128+129+130+131+127N+128N+129N+130N)	130/(126+127+128+129+130+131+127N+128N+129N+130N)	130N/(126+127+128+129+130+131+127N+128N+129N+130N)	131/(126+127+128+129+130+131+127N+128N+129N+130N)	126/(126+127+128+129+130+131+127N+128N+129N+130N)	126	127	128	129	130	131	127N	128N	129N	130N	Charge	m/z [Da]	MH+ [Da]	ΔM [ppm]	RT [min]	First Scan	Last Scan	MS Order	Ions Matched	Spectrum File	Annotation
	lLQGLLPk	A0A060WYI9	1	1	HCD	N-Term(TMT10) K8(TMT10)	25	0.00505964	1	1	22		Unique	Used	0.772233	0.901893	1.26527	0.950984	0.841373	1.01243	1.0777	1.15056	1.16355	0.630827	8471.84	13681.4	25884.1	12932.1	20368.2	19357.2	10478.8	19034.8	20280.8	26350.4	2	670.458	1339.91	1.08365	28.7563	2108	2108	MS2	5/76	UoS_BM_TMT_B_HCD_120M_35%.raw
	lLQGLLPk	A0A060WYI9	1	1	HCD	N-Term(TMT10) K8(TMT10)	22.32	0.00937821	1	1	22		Unique	Used	0.811369	0.940902	1.25125	0.913135	0.856944	1.08882	1.1316	0.9509	1.15814	0.762784	38639.2	54220.1	96549.9	49681.2	80668.9	72674.3	41234.6	68939.6	82269.2	82143.4	2	670.458	1339.91	1.44806	28.6837	2102	2102	MS2	5/76	UoS_BM_TMT_B_HCD_120M_35%.raw
A0A166TQV3	13.98	4	93	10.3282	5.5415	31.68	1.16575	4	4.87805	0.89588	4	1.90074	0.963714	4	4.63729	0.847575	4	9.22708	1.25513	4	5.70943	1.00798	4	4.07397	0.887858	4	3.43007	0.8312	4	2.10563	0.848451	4	3.64428	1.34933	4	3.69915	Fatty acid-binding protein, heart (Fragment) OS=Brachymystax lenok GN=H-FABP PE=2 SV=1 - [A0A166TQV3_9TELE]
	Sequence	Protein Accessions	# Proteins	# Protein Groups	Activation Type	Modifications	IonScore	Exp Value	Δ Score	Rank	Identity High	Homology Threshold	Quan Info	Quan Usage	127/(126+127+128+129+130+131+127N+128N+129N+130N)	127N/(126+127+128+129+130+131+127N+128N+129N+130N)	128/(126+127+128+129+130+131+127N+128N+129N+130N)	128N/(126+127+128+129+130+131+127N+128N+129N+130N)	129/(126+127+128+129+130+131+127N+128N+129N+130N)	129N/(126+127+128+129+130+131+127N+128N+129N+130N)	130/(126+127+128+129+130+131+127N+128N+129N+130N)	130N/(126+127+128+129+130+131+127N+128N+129N+130N)	131/(126+127+128+129+130+131+127N+128N+129N+130N)	126/(126+127+128+129+130+131+127N+128N+129N+130N)	126	127	128	129	130	131	127N	128N	129N	130N	Charge	m/z [Da]	MH+ [Da]	ΔM [ppm]	RT [min]	First Scan	Last Scan	MS Order	Ions Matched	Spectrum File	Annotation
	nTEINFk	A0A166TQV3	1	1	HCD	N-Term(TMT10) K7(TMT10)	31.68	0.0308358	1	1	36		Unique	Used	1.12933	0.892507	0.97404	0.781947	1.35962	0.993746	0.854862	0.830532	0.924144	1.45409	160449	164392	163721	171702	132748	126321	85201.6	128597	163559	156284	2	662.388	1323.77	1.44084	22.6016	1589	1589	MS2	6/72	UoS_BM_TMT_B_HCD_120M_35%.raw
	tQSTFk	A0A166TQV3	1	1	HCD	N-Term(TMT10) K6(TMT10)	18.01	0.525765		2	35		Unique	Used	1.20334	0.899265	0.913754	0.903874	1.20662	1.09015	0.879844	0.831868	0.84182	1.35657	188937	221094	193859	192334	172451	145239	108356	187624	226472	197578	2	585.351	1169.7	1.75316	18.3689	1209	1209	MS2	5/56	UoS_BM_TMT_B_HCD_120M_35%.raw
	tQSTFk	A0A166TQV3	1	1	HCD	N-Term(TMT10) K6(TMT10)	15.88	0.858602	0.122166	1	35	27	Unique	Used	1.20487	1.01673	0.953497	0.801074	1.20876	1.02242	0.895944	0.899069	0.813424	1.34212	243504	288383	263523	250996	228762	182820	159592	216619	276692	278177	2	585.351	1169.7	2.06624	18.3271	1205	1205	MS2	5/56	UoS_BM_TMT_B_HCD_120M_35%.raw
	nTEINFk	A0A166TQV3	1	1	HCD	N-Term(TMT10) K7(TMT10)	13.19	2.17799	0.0432146	1	36	21	Unique	Used	0.951247	0.876294	1.21196	0.896775	1.30329	0.967021	0.931644	0.808258	0.855135	1.28924	21858.6	21276.4	31301	25289.6	22229.3	17960.4	12853.7	22661.1	24455.6	23369.6	2	662.388	1323.77	1.34862	22.6744	1596	1596	MS2	4/72	UoS_BM_TMT_B_HCD_120M_35%.raw
A0A060VXT3	10.7	3	187	20.8139	8.79248	31.61	0.917358	3	9.3852	0.798042	3	5.97942	0.995232	3	10.6463	1.20605	3	20.8123	0.975123	3	8.32915	1.14057	3	4.15777	0.760441	3	5.169	0.912414	3	2.22216	1.04841	3	7.80985	1.16927	3	5.10587	Uncharacterized protein OS=Oncorhynchus mykiss GN=GSONMT00074575001 PE=4 SV=1 - [A0A060VXT3_ONCMY]
	Sequence	Protein Accessions	# Proteins	# Protein Groups	Activation Type	Modifications	IonScore	Exp Value	Δ Score	Rank	Identity High	Homology Threshold	Quan Info	Quan Usage	127/(126+127+128+129+130+131+127N+128N+129N+130N)	127N/(126+127+128+129+130+131+127N+128N+129N+130N)	128/(126+127+128+129+130+131+127N+128N+129N+130N)	128N/(126+127+128+129+130+131+127N+128N+129N+130N)	129/(126+127+128+129+130+131+127N+128N+129N+130N)	129N/(126+127+128+129+130+131+127N+128N+129N+130N)	130/(126+127+128+129+130+131+127N+128N+129N+130N)	130N/(126+127+128+129+130+131+127N+128N+129N+130N)	131/(126+127+128+129+130+131+127N+128N+129N+130N)	126/(126+127+128+129+130+131+127N+128N+129N+130N)	126	127	128	129	130	131	127N	128N	129N	130N	Charge	m/z [Da]	MH+ [Da]	ΔM [ppm]	RT [min]	First Scan	Last Scan	MS Order	Ions Matched	Spectrum File	Annotation
	vVNVASVFGR	A0A060VXT3	5	1	HCD	N-Term(TMT10)	31.61	0.0411728	1	1	37	20	Unique	Used	0.917358	1.50388	1.0667	0.94493	0.975123	0.906726	0.786953	0.92609	1.04841	1.16927	25383	26271.4	35273.9	24227.1	24041.7	28193.7	28244.4	30572.9	29360.2	34284.2	2	638.884	1276.76	1.87349	28.6552	2100	2100	MS2	14/100	UoS_BM_TMT_B_HCD_120M_35%.raw
	TRYSPGWDAk	A0A060VXT3	5	1	HCD	K10(TMT10)	11.36	3.27185		2	36		Unique	Used	0.859287	0.798042	0.90456	1.37535	1.02991	1.17255	0.552936	0.912414	1.40295	0.916262	6370.97	7882.05	9580.89	8195.89	5410.63	12084.3	4800.67	14253	12161	10819.1	2	705.37	1409.73	-3.06541	18.7949	1248	1248	MS2	3/104	UoS_BM_TMT_B_HCD_120M_35%.raw
	TRYSPGWDAk	A0A060VXT3	5	1	HCD	K10(TMT10)	10.89	3.68654		2	36	28	Unique	Used	1.10091	0.765856	0.995232	1.20605	0.914595	1.14057	0.760441	0.86861	0.993183	1.20953	10485.2	12590	13142.1	9074.04	9277.09	10665.5	5743.77	15582.3	14748	12840.9	2	705.37	1409.73	-3.152	18.8237	1250	1250	MS2	3/104	UoS_BM_TMT_B_HCD_120M_35%.raw
C1BGI0	6.62	2	151	16.2155	9.86182	31.15	1.23744	2	15.761	0.617176	1		0.944763	2	17.6004	1.33724	2	12.1389	1.16648	2	4.13959	0.860881	2	16.597	0.981591	2	7.8214	1.01245	2	5.53535	1.16776	2	38.8539	1.15201	1		40S ribosomal protein S14 OS=Oncorhynchus mykiss GN=RS14 PE=2 SV=1 - [C1BGI0_ONCMY]
	Sequence	Protein Accessions	# Proteins	# Protein Groups	Activation Type	Modifications	IonScore	Exp Value	Δ Score	Rank	Identity High	Homology Threshold	Quan Info	Quan Usage	127/(126+127+128+129+130+131+127N+128N+129N+130N)	127N/(126+127+128+129+130+131+127N+128N+129N+130N)	128/(126+127+128+129+130+131+127N+128N+129N+130N)	128N/(126+127+128+129+130+131+127N+128N+129N+130N)	129/(126+127+128+129+130+131+127N+128N+129N+130N)	129N/(126+127+128+129+130+131+127N+128N+129N+130N)	130/(126+127+128+129+130+131+127N+128N+129N+130N)	130N/(126+127+128+129+130+131+127N+128N+129N+130N)	131/(126+127+128+129+130+131+127N+128N+129N+130N)	126/(126+127+128+129+130+131+127N+128N+129N+130N)	126	127	128	129	130	131	127N	128N	129N	130N	Charge	m/z [Da]	MH+ [Da]	ΔM [ppm]	RT [min]	First Scan	Last Scan	MS Order	Ions Matched	Spectrum File	Annotation
	eLGITALHIk	C1BGI0	3	1	HCD	N-Term(TMT10) K10(TMT10)	31.15	0.00633073	1	1	29		Unique	Used	1.11286	0.617176	0.839241	1.23223	1.1995	0.96263	0.931173	0.975357	0.901162	1.15201	8486.31	10814.8	9417.38	10112.9	9653.36	8223.46	3933.33	13528.8	10577.3	12252.8	3	518.333	1552.99	2.06037	26.6888	1941	1941	MS2	7/72	UoS_BM_TMT_B_HCD_120M_35%.raw
	eLGITALHIk	C1BGI0	3	1	HCD	N-Term(TMT10) K10(TMT10)	21.46	0.0589459	1	1	29		Unique	Used	1.37596		1.06355	1.4512	1.13436	0.769887	1.03474	1.05096	1.51322			3624.61	3235.06	2592.42	2907.77	3743.13		4318.94	2293.09	3578.8	3	518.333	1552.99	2.06037	26.7602	1947	1947	MS2	5/72	UoS_BM_TMT_B_HCD_120M_35%.raw
C1BGF0	13.79	3	87	9.84607	6.80029	30.68	0.83453	3	0.328219	0.926466	3	20.4562	0.906577	3	7.15477	1.09018	3	9.83819	0.765483	3	0.31565	0.959207	3	14.0122	1.28181	3	0.519788	1.06489	3	0.448524	0.9919	3	4.75149	0.883999	3	0.274375	Acyl-CoA-binding protein OS=Oncorhynchus mykiss GN=ACBP PE=2 SV=1 - [C1BGF0_ONCMY]
	Sequence	Protein Accessions	# Proteins	# Protein Groups	Activation Type	Modifications	IonScore	Exp Value	Δ Score	Rank	Identity High	Homology Threshold	Quan Info	Quan Usage	127/(126+127+128+129+130+131+127N+128N+129N+130N)	127N/(126+127+128+129+130+131+127N+128N+129N+130N)	128/(126+127+128+129+130+131+127N+128N+129N+130N)	128N/(126+127+128+129+130+131+127N+128N+129N+130N)	129/(126+127+128+129+130+131+127N+128N+129N+130N)	129N/(126+127+128+129+130+131+127N+128N+129N+130N)	130/(126+127+128+129+130+131+127N+128N+129N+130N)	130N/(126+127+128+129+130+131+127N+128N+129N+130N)	131/(126+127+128+129+130+131+127N+128N+129N+130N)	126/(126+127+128+129+130+131+127N+128N+129N+130N)	126	127	128	129	130	131	127N	128N	129N	130N	Charge	m/z [Da]	MH+ [Da]	ΔM [ppm]	RT [min]	First Scan	Last Scan	MS Order	Ions Matched	Spectrum File	Annotation
	aAEEVk	C1BGF0	5	1	HCD	N-Term(TMT10) K6(TMT10)	32.25	0.0511972	0.452403	1	39	32	Unique	Used	0.83453	1.18649	0.993204	1.09018	0.765483	0.868552	1.28181	1.06489	0.9919	0.882363	208649	260331	357759	207166	426559	290555	242729	384217	306350	429421	2	552.838	1104.67	1.67223	17.0307	1094	1094	MS2	5/40	UoS_BM_TMT_B_HCD_120M_35%.raw
	aAEEVk	C1BGF0	5	1	HCD	N-Term(TMT10) K6(TMT10)	28.43	0.123452	0.529722	1	39	28	Unique	Used	1.05117	0.926466	0.906577	1.01784	0.767113	0.959207	1.2863	1.06166	1.02369	0.883999	28378.7	44517.4	44333	28184.6	58112.5	40709.8	25731.2	48699.9	45931	58121.7	2	552.837	1104.67	1.00921	16.9575	1088	1088	MS2	5/40	UoS_BM_TMT_B_HCD_120M_35%.raw
	wDAWEk	C1BGF0	5	1	HCD	N-Term(TMT10) K6(TMT10)	16.97	1.11706	1	1	37	21	Unique	Used	0.832682	0.798637	0.862827	1.25569	0.707362	1.12494	1.01008	1.14973	0.944648	1.1526	22203.1	21160.6	25318.6	15595.1	27382.9	22542.2	13309.9	36051.5	32323.3	37769.5	2	646.857	1292.71	1.54321	27.4845	2008	2008	MS2	4/40	UoS_BM_TMT_B_HCD_120M_35%.raw
A0A060X1L5	12.7	5	244	27.6317	4.77979	30.66	0.999815	3	3.8755	1.00882	3	5.86863	0.996696	3	1.07387	0.919779	3	5.14291	1.09737	3	1.56113	1.00078	3	1.23439	1.00635	3	0.0536209	1.03986	3	4.76487	1.00725	3	1.73573	0.968182	3	6.43874	Uncharacterized protein OS=Oncorhynchus mykiss GN=GSONMT00044029001 PE=3 SV=1 - [A0A060X1L5_ONCMY]
	Sequence	Protein Accessions	# Proteins	# Protein Groups	Activation Type	Modifications	IonScore	Exp Value	Δ Score	Rank	Identity High	Homology Threshold	Quan Info	Quan Usage	127/(126+127+128+129+130+131+127N+128N+129N+130N)	127N/(126+127+128+129+130+131+127N+128N+129N+130N)	128/(126+127+128+129+130+131+127N+128N+129N+130N)	128N/(126+127+128+129+130+131+127N+128N+129N+130N)	129/(126+127+128+129+130+131+127N+128N+129N+130N)	129N/(126+127+128+129+130+131+127N+128N+129N+130N)	130/(126+127+128+129+130+131+127N+128N+129N+130N)	130N/(126+127+128+129+130+131+127N+128N+129N+130N)	131/(126+127+128+129+130+131+127N+128N+129N+130N)	126/(126+127+128+129+130+131+127N+128N+129N+130N)	126	127	128	129	130	131	127N	128N	129N	130N	Charge	m/z [Da]	MH+ [Da]	ΔM [ppm]	RT [min]	First Scan	Last Scan	MS Order	Ions Matched	Spectrum File	Annotation
	nLLSVAYk	A0A060X1L5	22	1	HCD	N-Term(TMT10) K8(TMT10)	30.66	0.0198862	1	1	33		Unique	Used	0.97368	1.06917	0.996696	0.887873	1.09737	1.00911	1.00635	1.07328	1.00725	0.861311	8376.29	12491.7	14765.1	12214	13773	12134.4	8995.6	12869.1	14638.1	17799.8	2	683.43	1365.85	1.24993	27.2279	1986	1986	MS2	8/84	UoS_BM_TMT_B_HCD_120M_35%.raw
	vFYLk	A0A060X1L5	15	1	HCD	N-Term(TMT10) K5(TMT10)	19.6	0.166665	1	1	31	22	Unique	Used	0.999815	1.00882	1.00391	1.09694	1.0431	0.898911	1.01435	0.941959	0.995457	1.01023	67201	87738.5	101727	79413.8	94957.8	82029.4	58057.8	108755	89191.9	106856	2	564.366	1127.73	1.98626	27.8549	2038	2038	MS2	8/32	UoS_BM_TMT_B_HCD_120M_35%.raw
	vFYLk	A0A060X1L5	15	1	HCD	N-Term(TMT10) K5(TMT10)	17.81	0.276514	1	1	32	21	Unique	Used	1.04164	0.968889	0.894679	0.919779	1.10892	1.00078	1.00599	1.03986	1.05148	0.968182	30743.7	43634.7	43276.2	40300.8	44955	41361	26617.3	43530.1	47401.4	56310	2	564.366	1127.72	1.76977	27.9147	2042	2042	MS2	4/32	UoS_BM_TMT_B_HCD_120M_35%.raw
	dKTELIQK	A0A060X1L5	2	1	HCD	N-Term(TMT10)	15.01	1.74156		3	37		Redundant	Not Used	1.16725	0.895695	1.0329	0.890082	1.06689	0.886426	1.06307	0.861192	1.05764	1.13492	65914.1	89431.9	91381.2	70916.4	86888.3	76092.6	45005.4	77046.3	76790.9	85295.4	2	602.363	1203.72	3.63743	23.7388	1690	1690	MS2	3/80	UoS_BM_TMT_B_HCD_120M_35%.raw
	dSTLIMQLLR	A0A060X1L5	18	1	HCD	N-Term(TMT10)	10.68	4.30099		8	37	26	Redundant	Not Used	0.938243	1.18711	1.0353	0.542014	1.37868	1.01338	1.09089	1.08425	0.940031	0.879957	3686.33	5185.16	6606.63	6610.13	6431.35	4878.27	4302.43	3384.16	6332.26	7745.88	2	709.917	1418.83	1.45334	34.1098	2498	2498	MS2	4/84	UoS_BM_TMT_B_HCD_120M_35%.raw
A0A060YVS8	1.77	1	396	44.6135	11.2534	30.03	1.33956	1		1.13327	1		0.929082	1		1.31715	1		1.03847	1		0.713189	1		0.5997	1		0.845819	1		1.01607	1		1.24444	1		Uncharacterized protein OS=Oncorhynchus mykiss GN=GSONMT00007169001 PE=4 SV=1 - [A0A060YVS8_ONCMY]
	Sequence	Protein Accessions	# Proteins	# Protein Groups	Activation Type	Modifications	IonScore	Exp Value	Δ Score	Rank	Identity High	Homology Threshold	Quan Info	Quan Usage	127/(126+127+128+129+130+131+127N+128N+129N+130N)	127N/(126+127+128+129+130+131+127N+128N+129N+130N)	128/(126+127+128+129+130+131+127N+128N+129N+130N)	128N/(126+127+128+129+130+131+127N+128N+129N+130N)	129/(126+127+128+129+130+131+127N+128N+129N+130N)	129N/(126+127+128+129+130+131+127N+128N+129N+130N)	130/(126+127+128+129+130+131+127N+128N+129N+130N)	130N/(126+127+128+129+130+131+127N+128N+129N+130N)	131/(126+127+128+129+130+131+127N+128N+129N+130N)	126/(126+127+128+129+130+131+127N+128N+129N+130N)	126	127	128	129	130	131	127N	128N	129N	130N	Charge	m/z [Da]	MH+ [Da]	ΔM [ppm]	RT [min]	First Scan	Last Scan	MS Order	Ions Matched	Spectrum File	Annotation
	eAVLLLk	A0A060YVS8	2	1	HCD	N-Term(TMT10) K7(TMT10)	30.03	0.0107753	0.292374	1	30		Unique	Used	1.33956	1.13327	0.929082	1.31715	1.03847	0.713189	0.5997	0.845819	1.01607	1.24444	9512.86	13508.7	10818.6	9085.35	6451.44	9621.66	7494.79	15006.5	8131.93	11026.2	2	622.424	1243.84	1.77581	28.3795	2078	2078	MS2	9/48	UoS_BM_TMT_B_HCD_120M_35%.raw
A0A060YAP6	9.52	2	189	20.6924	8.20654	29.9769		0			0			0			0			0			0			0			0			0			0		Uncharacterized protein OS=Oncorhynchus mykiss GN=GSONMT00026508001 PE=4 SV=1 - [A0A060YAP6_ONCMY]
	Sequence	Protein Accessions	# Proteins	# Protein Groups	Activation Type	Modifications	IonScore	Exp Value	Δ Score	Rank	Identity High	Homology Threshold	Quan Info	Quan Usage	127/(126+127+128+129+130+131+127N+128N+129N+130N)	127N/(126+127+128+129+130+131+127N+128N+129N+130N)	128/(126+127+128+129+130+131+127N+128N+129N+130N)	128N/(126+127+128+129+130+131+127N+128N+129N+130N)	129/(126+127+128+129+130+131+127N+128N+129N+130N)	129N/(126+127+128+129+130+131+127N+128N+129N+130N)	130/(126+127+128+129+130+131+127N+128N+129N+130N)	130N/(126+127+128+129+130+131+127N+128N+129N+130N)	131/(126+127+128+129+130+131+127N+128N+129N+130N)	126/(126+127+128+129+130+131+127N+128N+129N+130N)	126	127	128	129	130	131	127N	128N	129N	130N	Charge	m/z [Da]	MH+ [Da]	ΔM [ppm]	RT [min]	First Scan	Last Scan	MS Order	Ions Matched	Spectrum File	Annotation
	qNPYYNFSGYSGSSGEPR	A0A060YAP6	1	1	HCD	N-Term(TMT10)	28.47	0.0150056	1	1	30		No Quan Values	Not Used																					3	747.006	2239	-9.16808	64.2048	4389	4389	MS2	4/204	UoS_BM_TMT_B_HCD_120M_35%.raw
	qNPYYNFSGYSGSSGEPR	A0A060YAP6	1	1	HCD	N-Term(TMT10)	24.76	0.0354247	1	1	30		No Quan Values	Not Used																					3	747.006	2239	-9.57698	64.1595	4386	4386	MS2	4/204	UoS_BM_TMT_B_HCD_120M_35%.raw
Q92088	3.21	2	499	56.7359	7.43018	29.82	1.54139	1			0		0.915054	1		1.40272	1		0.845176	1		0.759277	1			0		1.25875	1		1.73989	1		1.24806	1		Cytochrome P450 2M1 OS=Oncorhynchus mykiss GN=cyp2m1 PE=1 SV=1 - [CP2M1_ONCMY]
	Sequence	Protein Accessions	# Proteins	# Protein Groups	Activation Type	Modifications	IonScore	Exp Value	Δ Score	Rank	Identity High	Homology Threshold	Quan Info	Quan Usage	127/(126+127+128+129+130+131+127N+128N+129N+130N)	127N/(126+127+128+129+130+131+127N+128N+129N+130N)	128/(126+127+128+129+130+131+127N+128N+129N+130N)	128N/(126+127+128+129+130+131+127N+128N+129N+130N)	129/(126+127+128+129+130+131+127N+128N+129N+130N)	129N/(126+127+128+129+130+131+127N+128N+129N+130N)	130/(126+127+128+129+130+131+127N+128N+129N+130N)	130N/(126+127+128+129+130+131+127N+128N+129N+130N)	131/(126+127+128+129+130+131+127N+128N+129N+130N)	126/(126+127+128+129+130+131+127N+128N+129N+130N)	126	127	128	129	130	131	127N	128N	129N	130N	Charge	m/z [Da]	MH+ [Da]	ΔM [ppm]	RT [min]	First Scan	Last Scan	MS Order	Ions Matched	Spectrum File	Annotation
	lPPGPAPIPLLGNLLR	Q92088	2	1	HCD	N-Term(TMT10)	29.82	0.00698353	1	1	28		Unique	Used	1.54139		0.915054	1.40272	0.845176	0.759277		1.25875	1.73989	1.24806	1411.62	2299.89	1576.56	1094.06		2437.77		2364.61	1280.95	2427.91	2	934.091	1867.17	0.713793	38.889	2817	2817	MS2	8/132	UoS_BM_TMT_B_HCD_120M_35%.raw
	lPPGPAPIPLLGNLLR	Q92088	2	1	HCD	N-Term(TMT10)	10.14	0.619698	1	1	28		No Quan Values	Not Used																					2	934.092	1867.18	1.69445	38.809	2812	2812	MS2	6/132	UoS_BM_TMT_B_HCD_120M_35%.raw
A0A060X8B2	8.07	1	161	18.111	11.1655	29.2	0.928712	1		1.0409	1		1.07564	1		0.967378	1		1.26268	1		0.998056	1		0.821631	1		1.02341	1		1.01448	1		0.869693	1		Uncharacterized protein OS=Oncorhynchus mykiss GN=GSONMT00056072001 PE=4 SV=1 - [A0A060X8B2_ONCMY]
	Sequence	Protein Accessions	# Proteins	# Protein Groups	Activation Type	Modifications	IonScore	Exp Value	Δ Score	Rank	Identity High	Homology Threshold	Quan Info	Quan Usage	127/(126+127+128+129+130+131+127N+128N+129N+130N)	127N/(126+127+128+129+130+131+127N+128N+129N+130N)	128/(126+127+128+129+130+131+127N+128N+129N+130N)	128N/(126+127+128+129+130+131+127N+128N+129N+130N)	129/(126+127+128+129+130+131+127N+128N+129N+130N)	129N/(126+127+128+129+130+131+127N+128N+129N+130N)	130/(126+127+128+129+130+131+127N+128N+129N+130N)	130N/(126+127+128+129+130+131+127N+128N+129N+130N)	131/(126+127+128+129+130+131+127N+128N+129N+130N)	126/(126+127+128+129+130+131+127N+128N+129N+130N)	126	127	128	129	130	131	127N	128N	129N	130N	Charge	m/z [Da]	MH+ [Da]	ΔM [ppm]	RT [min]	First Scan	Last Scan	MS Order	Ions Matched	Spectrum File	Annotation
	aITGASLAEIMAk	A0A060X8B2	2	1	HCD	N-Term(TMT10) K13(TMT10)	29.2	0.0434017	1	1	35		Unique	Used	0.928712	1.0409	1.07564	0.967378	1.26268	0.998056	0.821631	1.02341	1.01448	0.869693	4908.21	6914.38	9247.09	8155.75	6525.61	7092.37	5082.24	8136.93	8401.65	9849.59	2	867.517	1734.03	1.52674	31.37	2307	2307	MS2	9/96	UoS_BM_TMT_B_HCD_120M_35%.raw
A0A060YIP5	1.02	3	984	106.253	9.62744	28.94	1.12752	2	8.57743	1.20388	2	23.3552	0.926782	2	9.6605	1.19027	2	5.28354	0.642731	2	36.0608	1.05895	2	20.8318	0.954814	2	20.8396	0.87301	2	11.4802	0.824807	2	17.5906	1.15019	2	45.1867	Uncharacterized protein OS=Oncorhynchus mykiss GN=GSONMT00042340001 PE=4 SV=1 - [A0A060YIP5_ONCMY]
	Sequence	Protein Accessions	# Proteins	# Protein Groups	Activation Type	Modifications	IonScore	Exp Value	Δ Score	Rank	Identity High	Homology Threshold	Quan Info	Quan Usage	127/(126+127+128+129+130+131+127N+128N+129N+130N)	127N/(126+127+128+129+130+131+127N+128N+129N+130N)	128/(126+127+128+129+130+131+127N+128N+129N+130N)	128N/(126+127+128+129+130+131+127N+128N+129N+130N)	129/(126+127+128+129+130+131+127N+128N+129N+130N)	129N/(126+127+128+129+130+131+127N+128N+129N+130N)	130/(126+127+128+129+130+131+127N+128N+129N+130N)	130N/(126+127+128+129+130+131+127N+128N+129N+130N)	131/(126+127+128+129+130+131+127N+128N+129N+130N)	126/(126+127+128+129+130+131+127N+128N+129N+130N)	126	127	128	129	130	131	127N	128N	129N	130N	Charge	m/z [Da]	MH+ [Da]	ΔM [ppm]	RT [min]	First Scan	Last Scan	MS Order	Ions Matched	Spectrum File	Annotation
	AGTGKITLTk	A0A060YIP5	1	1	HCD	K10(TMT10)	28.94	0.0466538	0.346925	1	35		Unique	Used	1.19464	1.02908	0.868359	1.14861	0.817799	1.21814	1.09841	0.943223	0.732732	0.851873	16971.6	31397.8	26352.9	18646.9	30796.4	18083.5	17737.2	34105.8	36199.1	32045.9	2	609.885	1218.76	0.447561	24.2951	1739	1739	MS2	5/92	UoS_BM_TMT_B_HCD_120M_35%.raw
	AGTGKITLTk	A0A060YIP5	1	1	HCD	K10(TMT10)	16.03	0.911774	1	1	35	28	Unique	Used	1.06418	1.40837	0.989135	1.23345	0.50514	0.920559	0.829991	0.808023	0.928453	1.55299	8489.71	7674.56	8236.88	3160.46	6385.36	6287.47	6660.86	10049.7	7506.36	7532.86	2	609.885	1218.76	0.54772	24.356	1745	1745	MS2	4/92	UoS_BM_TMT_B_HCD_120M_35%.raw
	AGTGkITLTK	A0A060YIP5	1	1	HCD	K5(TMT10)	13.66	1.57357		4	35		Redundant	Not Used	1.19464	1.02908	0.868359	1.14861	0.817799	1.21814	1.09841	0.943223	0.732732	0.851873	16971.6	31397.8	26352.9	18646.9	30796.4	18083.5	17737.2	34105.8	36199.1	32045.9	2	609.885	1218.76	0.447561	24.2951	1739	1739	MS2	6/92	UoS_BM_TMT_B_HCD_120M_35%.raw
A0A060YYZ9	6.31	4	111	12.6013	6.771	28.87		0			0			0			0			0			0			0			0			0			0		Uncharacterized protein OS=Oncorhynchus mykiss GN=GSONMT00014570001 PE=4 SV=1 - [A0A060YYZ9_ONCMY]
	Sequence	Protein Accessions	# Proteins	# Protein Groups	Activation Type	Modifications	IonScore	Exp Value	Δ Score	Rank	Identity High	Homology Threshold	Quan Info	Quan Usage	127/(126+127+128+129+130+131+127N+128N+129N+130N)	127N/(126+127+128+129+130+131+127N+128N+129N+130N)	128/(126+127+128+129+130+131+127N+128N+129N+130N)	128N/(126+127+128+129+130+131+127N+128N+129N+130N)	129/(126+127+128+129+130+131+127N+128N+129N+130N)	129N/(126+127+128+129+130+131+127N+128N+129N+130N)	130/(126+127+128+129+130+131+127N+128N+129N+130N)	130N/(126+127+128+129+130+131+127N+128N+129N+130N)	131/(126+127+128+129+130+131+127N+128N+129N+130N)	126/(126+127+128+129+130+131+127N+128N+129N+130N)	126	127	128	129	130	131	127N	128N	129N	130N	Charge	m/z [Da]	MH+ [Da]	ΔM [ppm]	RT [min]	First Scan	Last Scan	MS Order	Ions Matched	Spectrum File	Annotation
	vLWKNIk	A0A060YYZ9	1	1	HCD	N-Term(TMT10) K7(TMT10)	28.87	0.0295108		2	33		Redundant	Not Used	0.918616	0.752369	0.997466	0.955128	0.640609	1.02517	1.4274	1.30175	0.673427	1.0368	55385.8	64737.1	81167.9	39166.1	107309	44564.2	34771.6	76045.4	81687.3	118588	2	679.946	1358.88	-5.98311	35.3243	2583	2583	MS2	6/60	UoS_BM_TMT_B_HCD_120M_35%.raw
	vLWKNIk	A0A060YYZ9	1	1	HCD	N-Term(TMT10) K7(TMT10)	24.15	0.0874946		2	33		Redundant	Not Used	1.00275	0.824692	0.963229	0.841332	0.751038	0.978663	1.58042	1.27832	0.55582	0.998269	22252.2	29487.1	32706.7	19160.2	49577.4	15347.9	15904	27951.1	32539.5	48593.3	2	679.946	1358.89	-5.44412	35.2354	2577	2577	MS2	10/60	UoS_BM_TMT_B_HCD_120M_35%.raw
	vLWkNIK	A0A060YYZ9	1	1	HCD	N-Term(TMT10) K4(TMT10)	10.87	1.86201		4	33		Redundant	Not Used	1.00275	0.824692	0.963229	0.841332	0.751038	0.978663	1.58042	1.27832	0.55582	0.998269	22252.2	29487.1	32706.7	19160.2	49577.4	15347.9	15904	27951.1	32539.5	48593.3	2	679.946	1358.89	-5.44412	35.2354	2577	2577	MS2	3/60	UoS_BM_TMT_B_HCD_120M_35%.raw
	vLWkNIK	A0A060YYZ9	1	1	HCD	N-Term(TMT10) K4(TMT10)	10.61	1.97688		4	33		Redundant	Not Used	0.918616	0.752369	0.997466	0.955128	0.640609	1.02517	1.4274	1.30175	0.673427	1.0368	55385.8	64737.1	81167.9	39166.1	107309	44564.2	34771.6	76045.4	81687.3	118588	2	679.946	1358.88	-5.98311	35.3243	2583	2583	MS2	3/60	UoS_BM_TMT_B_HCD_120M_35%.raw
A0A060XQH4	1.91	1	524	58.4573	7.06396	28.76	0.773148	1		1.23399	1		1.35933	1		0.806652	1		1.0537	1		0.945021	1		1.00103	1		1.12155	1		0.852695	1		0.814125	1		Uncharacterized protein OS=Oncorhynchus mykiss GN=GSONMT00049150001 PE=4 SV=1 - [A0A060XQH4_ONCMY]
	Sequence	Protein Accessions	# Proteins	# Protein Groups	Activation Type	Modifications	IonScore	Exp Value	Δ Score	Rank	Identity High	Homology Threshold	Quan Info	Quan Usage	127/(126+127+128+129+130+131+127N+128N+129N+130N)	127N/(126+127+128+129+130+131+127N+128N+129N+130N)	128/(126+127+128+129+130+131+127N+128N+129N+130N)	128N/(126+127+128+129+130+131+127N+128N+129N+130N)	129/(126+127+128+129+130+131+127N+128N+129N+130N)	129N/(126+127+128+129+130+131+127N+128N+129N+130N)	130/(126+127+128+129+130+131+127N+128N+129N+130N)	130N/(126+127+128+129+130+131+127N+128N+129N+130N)	131/(126+127+128+129+130+131+127N+128N+129N+130N)	126/(126+127+128+129+130+131+127N+128N+129N+130N)	126	127	128	129	130	131	127N	128N	129N	130N	Charge	m/z [Da]	MH+ [Da]	ΔM [ppm]	RT [min]	First Scan	Last Scan	MS Order	Ions Matched	Spectrum File	Annotation
	iVEPTDIFWk	A0A060XQH4	1	1	HCD	N-Term(TMT10) K10(TMT10)	28.76	0.0568769	0.62726	1	36	26	Unique	Used	0.773148	1.23399	1.35933	0.806652	1.0537	0.945021	1.00103	1.12155	0.852695	0.814125	3934.45	4929.13	10006.9	5828.06	6808.11	5104.79	5159.33	5810.14	6812.2	9243.23	2	853.501	1706	1.49807	33.8775	2483	2483	MS2	9/72	UoS_BM_TMT_B_HCD_120M_35%.raw
A0A060YQU9	2.45	1	245	27.3028	9.99365	28.69	1.032	1		0.970082	1		0.924425	1		1.12179	1		1.33823	1		0.920637	1		0.796832	1		0.789782	1		1.05184	1		1.21094	1		40S ribosomal protein S4 OS=Oncorhynchus mykiss GN=GSONMT00041092001 PE=3 SV=1 - [A0A060YQU9_ONCMY]
	Sequence	Protein Accessions	# Proteins	# Protein Groups	Activation Type	Modifications	IonScore	Exp Value	Δ Score	Rank	Identity High	Homology Threshold	Quan Info	Quan Usage	127/(126+127+128+129+130+131+127N+128N+129N+130N)	127N/(126+127+128+129+130+131+127N+128N+129N+130N)	128/(126+127+128+129+130+131+127N+128N+129N+130N)	128N/(126+127+128+129+130+131+127N+128N+129N+130N)	129/(126+127+128+129+130+131+127N+128N+129N+130N)	129N/(126+127+128+129+130+131+127N+128N+129N+130N)	130/(126+127+128+129+130+131+127N+128N+129N+130N)	130N/(126+127+128+129+130+131+127N+128N+129N+130N)	131/(126+127+128+129+130+131+127N+128N+129N+130N)	126/(126+127+128+129+130+131+127N+128N+129N+130N)	126	127	128	129	130	131	127N	128N	129N	130N	Charge	m/z [Da]	MH+ [Da]	ΔM [ppm]	RT [min]	First Scan	Last Scan	MS Order	Ions Matched	Spectrum File	Annotation
	lIYDVk	A0A060YQU9	4	1	HCD	N-Term(TMT10) K6(TMT10)	28.69	0.0427255	0.326246	1	34		Unique	Used	1.032	0.970082	0.924425	1.12179	1.33823	0.920637	0.796832	0.789782	1.05184	1.21094	53639.6	60305.8	62376	67843.1	49672.7	57717.3	37175.9	74059.9	60828.2	59659.9	2	604.887	1208.77	1.65322	26.1209	1893	1893	MS2	5/40	UoS_BM_TMT_B_HCD_120M_35%.raw
A0A060XUH8	1.96	2	306	34.0128	5.021	28.1468		0			0			0			0			0			0			0			0			0			0		40S ribosomal protein SA OS=Oncorhynchus mykiss GN=RPSA PE=3 SV=1 - [A0A060XUH8_ONCMY]
	Sequence	Protein Accessions	# Proteins	# Protein Groups	Activation Type	Modifications	IonScore	Exp Value	Δ Score	Rank	Identity High	Homology Threshold	Quan Info	Quan Usage	127/(126+127+128+129+130+131+127N+128N+129N+130N)	127N/(126+127+128+129+130+131+127N+128N+129N+130N)	128/(126+127+128+129+130+131+127N+128N+129N+130N)	128N/(126+127+128+129+130+131+127N+128N+129N+130N)	129/(126+127+128+129+130+131+127N+128N+129N+130N)	129N/(126+127+128+129+130+131+127N+128N+129N+130N)	130/(126+127+128+129+130+131+127N+128N+129N+130N)	130N/(126+127+128+129+130+131+127N+128N+129N+130N)	131/(126+127+128+129+130+131+127N+128N+129N+130N)	126/(126+127+128+129+130+131+127N+128N+129N+130N)	126	127	128	129	130	131	127N	128N	129N	130N	Charge	m/z [Da]	MH+ [Da]	ΔM [ppm]	RT [min]	First Scan	Last Scan	MS Order	Ions Matched	Spectrum File	Annotation
	lLLAAR	A0A060XUH8	3	1	HCD	N-Term(TMT10)	24.39	0.0116453	0.0110701	2	25		Redundant	Not Used	1.15518	0.774128	1.04888	1.28947	1.2418	0.961665	0.573103	1.16763	1.45396			6381.42	6690.58	5951.38	3377.34	7542.22	2804.51	8047.74	6006.63	8338.17	2	443.309	885.61	1.97681	24.4247	1751	1751	MS2	4/40	UoS_BM_TMT_B_HCD_120M_35%.raw
	lLLAAR	A0A060XUH8	3	1	HCD	N-Term(TMT10)	24.1	0.0355976		3	29		Redundant	Not Used	1.07333	1.21934	1.01077	1.30717	0.75555	1.06638	0.609432	0.753481	1.08347	1.26889	2872.26	3205.14	3485.25	1957.38	1941.39	3038.15	2387.9	4410	3600.52	2908.59	2	443.309	885.611	2.666	24.4809	1756	1756	MS2	4/40	UoS_BM_TMT_B_HCD_120M_35%.raw
A0A060XA56	2.56	2	312	34.6137	8.38232	28.0168		0			0			0			0			0			0			0			0			0			0		Uncharacterized protein OS=Oncorhynchus mykiss GN=GSONMT00000225001 PE=4 SV=1 - [A0A060XA56_ONCMY]
	Sequence	Protein Accessions	# Proteins	# Protein Groups	Activation Type	Modifications	IonScore	Exp Value	Δ Score	Rank	Identity High	Homology Threshold	Quan Info	Quan Usage	127/(126+127+128+129+130+131+127N+128N+129N+130N)	127N/(126+127+128+129+130+131+127N+128N+129N+130N)	128/(126+127+128+129+130+131+127N+128N+129N+130N)	128N/(126+127+128+129+130+131+127N+128N+129N+130N)	129/(126+127+128+129+130+131+127N+128N+129N+130N)	129N/(126+127+128+129+130+131+127N+128N+129N+130N)	130/(126+127+128+129+130+131+127N+128N+129N+130N)	130N/(126+127+128+129+130+131+127N+128N+129N+130N)	131/(126+127+128+129+130+131+127N+128N+129N+130N)	126/(126+127+128+129+130+131+127N+128N+129N+130N)	126	127	128	129	130	131	127N	128N	129N	130N	Charge	m/z [Da]	MH+ [Da]	ΔM [ppm]	RT [min]	First Scan	Last Scan	MS Order	Ions Matched	Spectrum File	Annotation
	KTLIIGLK	A0A060XA56	1	1	HCD		24.24	0.0344684	0.00577558	1	29		No Quan Labels	Not Used											2872.26	3205.14	3485.25	1957.38	1941.39	3038.15	2387.9	4410	3600.52	2908.59	2	443.309	885.611	-2.83077	24.4809	1756	1756	MS2	5/84	UoS_BM_TMT_B_HCD_120M_35%.raw
	KTLIIGLK	A0A060XA56	1	1	HCD		24.12	0.0123922		3	25		No Quan Labels	Not Used												6381.42	6690.58	5951.38	3377.34	7542.22	2804.51	8047.74	6006.63	8338.17	2	443.309	885.61	-3.51996	24.4247	1751	1751	MS2	4/84	UoS_BM_TMT_B_HCD_120M_35%.raw
A0A060W8R2	19.33	3	150	16.8829	8.83643	27.25	1.11073	2	5.94612	1.01306	2	6.60588	0.930141	2	23.619	0.867639	1		1.74013	2	13.9625	0.944975	2	9.91624	0.668715	2	8.93833	1.18584	2	20.7694	0.90964	2	11.2427	1.17289	2	39.9647	Uncharacterized protein OS=Oncorhynchus mykiss GN=GSONMT00069560001 PE=3 SV=1 - [A0A060W8R2_ONCMY]
	Sequence	Protein Accessions	# Proteins	# Protein Groups	Activation Type	Modifications	IonScore	Exp Value	Δ Score	Rank	Identity High	Homology Threshold	Quan Info	Quan Usage	127/(126+127+128+129+130+131+127N+128N+129N+130N)	127N/(126+127+128+129+130+131+127N+128N+129N+130N)	128/(126+127+128+129+130+131+127N+128N+129N+130N)	128N/(126+127+128+129+130+131+127N+128N+129N+130N)	129/(126+127+128+129+130+131+127N+128N+129N+130N)	129N/(126+127+128+129+130+131+127N+128N+129N+130N)	130/(126+127+128+129+130+131+127N+128N+129N+130N)	130N/(126+127+128+129+130+131+127N+128N+129N+130N)	131/(126+127+128+129+130+131+127N+128N+129N+130N)	126/(126+127+128+129+130+131+127N+128N+129N+130N)	126	127	128	129	130	131	127N	128N	129N	130N	Charge	m/z [Da]	MH+ [Da]	ΔM [ppm]	RT [min]	First Scan	Last Scan	MS Order	Ions Matched	Spectrum File	Annotation
	eILTGDVGTTIADPYLHFVk	A0A060W8R2	3	1	HCD	N-Term(TMT10) K20(TMT10)	27.25	0.0451134	1	1	33		Unique	Used	1.06707	1.05921	1.09005	0.867639	1.58395	0.883883	0.629614	1.0313	0.98123	0.898593	3870.24	6062.96	7151.61	7807.83	3816.25	5235.25	3946.81	5569.57	5678.36	7574.77	3	883.164	2647.48	0.718957	32.4213	2382	2382	MS2	11/152	UoS_BM_TMT_B_HCD_120M_35%.raw
	eILTGDVGTTIADPYLHFVk	A0A060W8R2	3	1	HCD	N-Term(TMT10) K20(TMT10)	17.4	0.432179	1	1	33		Unique	Used	1.15617	0.96893	0.793691		1.91171	1.01029	0.710245	1.36354	0.843273	1.53092	2921.93	2911.08	2307.55	4175.93	1907.71	1993.78	1599.93		2876.19	4438.09	3	883.164	2647.48	1.41058	32.4645	2386	2386	MS2	6/152	UoS_BM_TMT_B_HCD_120M_35%.raw
	kAQANEDEk	A0A060W8R2	3	1	HCD	N-Term(TMT10) K1(TMT10) K9(TMT10)	10.45	3.8993		2	36		Redundant	Not Used	0.935862	0.85821	1.12091	1.10697	0.893809	1.09112	1.02498	1.02858	0.932315	0.831447	443956	659223	911713	546214	770208	616679	396451	880943	869021	936601	3	574.001	1719.99	2.47987	15.9828	996	996	MS2	7/96	UoS_BM_TMT_B_HCD_120M_35%.raw
A0A060XN33	5.37	1	242	27.0817	5.2749	27.1		0			0			0			0			0			0			0			0			0			0		Uncharacterized protein OS=Oncorhynchus mykiss GN=GSONMT00007226001 PE=4 SV=1 - [A0A060XN33_ONCMY]
	Sequence	Protein Accessions	# Proteins	# Protein Groups	Activation Type	Modifications	IonScore	Exp Value	Δ Score	Rank	Identity High	Homology Threshold	Quan Info	Quan Usage	127/(126+127+128+129+130+131+127N+128N+129N+130N)	127N/(126+127+128+129+130+131+127N+128N+129N+130N)	128/(126+127+128+129+130+131+127N+128N+129N+130N)	128N/(126+127+128+129+130+131+127N+128N+129N+130N)	129/(126+127+128+129+130+131+127N+128N+129N+130N)	129N/(126+127+128+129+130+131+127N+128N+129N+130N)	130/(126+127+128+129+130+131+127N+128N+129N+130N)	130N/(126+127+128+129+130+131+127N+128N+129N+130N)	131/(126+127+128+129+130+131+127N+128N+129N+130N)	126/(126+127+128+129+130+131+127N+128N+129N+130N)	126	127	128	129	130	131	127N	128N	129N	130N	Charge	m/z [Da]	MH+ [Da]	ΔM [ppm]	RT [min]	First Scan	Last Scan	MS Order	Ions Matched	Spectrum File	Annotation
	REEASPmVLEDGR	A0A060XN33	1	1	HCD	M7(Oxidation)	27.1	0.0277853	1	1	31		No Quan Labels	Not Used											858.66	1721.58	774.588		3119.88		1505.5	1605.96	1423.14	1432.32	2	752.854	1504.7	-3.74775	15.7027	974	974	MS2	4/144	UoS_BM_TMT_B_HCD_120M_35%.raw
A0A060WAA4	12.5	2	128	14.4047	9.99365	26.43	0.74135	2	20.6964	0.671393	2	39.042	1.16982	2	17.6892	1.14353	2	5.72399	1.23589	2	23.9812	0.888976	2	26.4562	1.02754	2	9.26559	1.10634	2	10.6027	0.783875	2	23.3562	0.97613	2	2.14576	Uncharacterized protein OS=Oncorhynchus mykiss GN=GSONMT00070381001 PE=4 SV=1 - [A0A060WAA4_ONCMY]
	Sequence	Protein Accessions	# Proteins	# Protein Groups	Activation Type	Modifications	IonScore	Exp Value	Δ Score	Rank	Identity High	Homology Threshold	Quan Info	Quan Usage	127/(126+127+128+129+130+131+127N+128N+129N+130N)	127N/(126+127+128+129+130+131+127N+128N+129N+130N)	128/(126+127+128+129+130+131+127N+128N+129N+130N)	128N/(126+127+128+129+130+131+127N+128N+129N+130N)	129/(126+127+128+129+130+131+127N+128N+129N+130N)	129N/(126+127+128+129+130+131+127N+128N+129N+130N)	130/(126+127+128+129+130+131+127N+128N+129N+130N)	130N/(126+127+128+129+130+131+127N+128N+129N+130N)	131/(126+127+128+129+130+131+127N+128N+129N+130N)	126/(126+127+128+129+130+131+127N+128N+129N+130N)	126	127	128	129	130	131	127N	128N	129N	130N	Charge	m/z [Da]	MH+ [Da]	ΔM [ppm]	RT [min]	First Scan	Last Scan	MS Order	Ions Matched	Spectrum File	Annotation
	iLSGVVTk	A0A060WAA4	6	1	HCD	N-Term(TMT10) K8(TMT10)	26.43	0.0370841	0.548997	1	32		Unique	Used	0.645049	0.871083	1.03854	1.18853	1.05204	1.06165	1.09376	1.03005	0.917031	0.99036	43799.7	37634.5	69965.6	53250.6	68075.1	50240.4	33329.4	78342.1	70034.7	77686.6	2	637.927	1274.85	1.8671	26.312	1908	1908	MS2	7/56	UoS_BM_TMT_B_HCD_120M_35%.raw
	vLVGEGGk	A0A060WAA4	6	1	HCD	N-Term(TMT10) K8(TMT10)	10.07	4.23125	1	1	36	23	Unique	Used	0.852027	0.517481	1.31769	1.10023	1.45186	0.744386	0.965328	1.18828	0.670054	0.962105	5882.37	6872.23	12272.3	10159.3	8306	5074.94	2737.25	10025.8	6788.6	12389.7	2	608.888	1216.77	1.44879	21.4866	1494	1494	MS2	4/56	UoS_BM_TMT_B_HCD_120M_35%.raw
A0A060YE44	1.25	4	1605	178.225	8.29443	26.35	0.90413	2	5.11532	0.80143	2	10.1565	1.11684	2	0.53876	1.12426	2	2.29869	0.896457	2	0.438711	1.07281	2	2.50868	1.09483	2	9.78142	1.03048	2	0.273384	0.900825	2	5.09513	0.857394	2	4.55681	Poly [ADP-ribose] polymerase OS=Oncorhynchus mykiss GN=GSONMT00038533001 PE=4 SV=1 - [A0A060YE44_ONCMY]
	Sequence	Protein Accessions	# Proteins	# Protein Groups	Activation Type	Modifications	IonScore	Exp Value	Δ Score	Rank	Identity High	Homology Threshold	Quan Info	Quan Usage	127/(126+127+128+129+130+131+127N+128N+129N+130N)	127N/(126+127+128+129+130+131+127N+128N+129N+130N)	128/(126+127+128+129+130+131+127N+128N+129N+130N)	128N/(126+127+128+129+130+131+127N+128N+129N+130N)	129/(126+127+128+129+130+131+127N+128N+129N+130N)	129N/(126+127+128+129+130+131+127N+128N+129N+130N)	130/(126+127+128+129+130+131+127N+128N+129N+130N)	130N/(126+127+128+129+130+131+127N+128N+129N+130N)	131/(126+127+128+129+130+131+127N+128N+129N+130N)	126/(126+127+128+129+130+131+127N+128N+129N+130N)	126	127	128	129	130	131	127N	128N	129N	130N	Charge	m/z [Da]	MH+ [Da]	ΔM [ppm]	RT [min]	First Scan	Last Scan	MS Order	Ions Matched	Spectrum File	Annotation
	lLLQEVk	A0A060YE44	2	1	HCD	N-Term(TMT10) K7(TMT10)	26.35	0.0309372		2	31		Redundant	Not Used	1.97027	1.09583	0.810834	0.72311	0.280558	1.51083	0.839147	0.809328	0.984808	0.951923	48877	133458	63418.7	16486.9	60635.7	62639.1	48678.6	55336.9	115710	70866.2	2	650.935	1300.86	1.24752	29.1368	2136	2136	MS2	10/60	UoS_BM_TMT_B_HCD_120M_35%.raw
	lLLQEVk	A0A060YE44	2	1	HCD	N-Term(TMT10) K7(TMT10)	21.51	0.0942934		2	31		Redundant	Not Used	1.7884	1.23253	0.544915	0.840993	0.205625	1.32584	0.996833	0.953969	1.08373	1.07353	7857.88	17269.1	6075.75	1722.58	10268.3	9826.58	7805.09	9174.64	14475.4	11907.9	2	650.935	1300.86	1.52903	29.1872	2140	2140	MS2	5/60	UoS_BM_TMT_B_HCD_120M_35%.raw
	gSLTVAGLAEDTk	A0A060YE44	2	1	HCD	N-Term(TMT10) K13(TMT10)	18.38	0.628038	0.431447	1	36		Unique	Used	0.935862	0.85821	1.12091	1.10697	0.893809	1.09112	1.02498	1.02858	0.932315	0.831447	443956	659223	911713	546214	770208	616679	396451	880943	869021	936601	3	574.001	1719.99	-0.356195	15.9828	996	996	MS2	13/96	UoS_BM_TMT_B_HCD_120M_35%.raw
	gSLTVAGLAEDTk	A0A060YE44	2	1	HCD	N-Term(TMT10) K13(TMT10)	16.31	1.09341	1	1	36	29	Unique	Used	0.873473	0.748406	1.11279	1.14183	0.899114	1.05481	1.16944	1.03238	0.870399	0.884151	415609	541655	796810	483711	773614	506836	304359	799958	739583	827579	3	574.001	1719.99	-0.675567	16.0082	998	998	MS2	13/96	UoS_BM_TMT_B_HCD_120M_35%.raw
A0A1Q1MMD9	1.66	2	602	65.9903	9.02686	23.42		0			0			0			0			0			0			0			0			0			0		Putative nucleoprotein OS=Steelhead trout orthomyxovirus-1 GN=NP PE=4 SV=1 - [A0A1Q1MMD9_9ORTO]
	Sequence	Protein Accessions	# Proteins	# Protein Groups	Activation Type	Modifications	IonScore	Exp Value	Δ Score	Rank	Identity High	Homology Threshold	Quan Info	Quan Usage	127/(126+127+128+129+130+131+127N+128N+129N+130N)	127N/(126+127+128+129+130+131+127N+128N+129N+130N)	128/(126+127+128+129+130+131+127N+128N+129N+130N)	128N/(126+127+128+129+130+131+127N+128N+129N+130N)	129/(126+127+128+129+130+131+127N+128N+129N+130N)	129N/(126+127+128+129+130+131+127N+128N+129N+130N)	130/(126+127+128+129+130+131+127N+128N+129N+130N)	130N/(126+127+128+129+130+131+127N+128N+129N+130N)	131/(126+127+128+129+130+131+127N+128N+129N+130N)	126/(126+127+128+129+130+131+127N+128N+129N+130N)	126	127	128	129	130	131	127N	128N	129N	130N	Charge	m/z [Da]	MH+ [Da]	ΔM [ppm]	RT [min]	First Scan	Last Scan	MS Order	Ions Matched	Spectrum File	Annotation
	VMKGLATAVR	A0A1Q1MMD9	2	1	HCD		23.42	0.274813	0.0170794	1	37	21	No Quan Labels	Not Used											665401	990499	1.25949e+06	944437	1.05712e+06	1.10832e+06	721393	1.20265e+06	1.31026e+06	1.26845e+06	2	523.315	1045.62	2.88862	17.684	1149	1149	MS2	6/100	UoS_BM_TMT_B_HCD_120M_35%.raw
	VMKGLATAVR	A0A1Q1MMD9	2	1	HCD		21.81	0.397811		2	37		No Quan Labels	Not Used											520997	658785	967387	619321	726411	860943	548902	850738	893565	864364	2	523.315	1045.62	3.35559	17.6367	1145	1145	MS2	6/100	UoS_BM_TMT_B_HCD_120M_35%.raw
Q90YH2	7.75	1	142	16.6965	11.1069	23.3	1.01283	1		0.892228	1		1.36729	1		1.15004	1		0.585287	1		1.01802	1		0.99662	1		0.766838	1		0.796075	1		1.37815	1		Putative ribosomal protein L7 protein (Fragment) OS=Oncorhynchus mykiss PE=2 SV=1 - [Q90YH2_ONCMY]
	Sequence	Protein Accessions	# Proteins	# Protein Groups	Activation Type	Modifications	IonScore	Exp Value	Δ Score	Rank	Identity High	Homology Threshold	Quan Info	Quan Usage	127/(126+127+128+129+130+131+127N+128N+129N+130N)	127N/(126+127+128+129+130+131+127N+128N+129N+130N)	128/(126+127+128+129+130+131+127N+128N+129N+130N)	128N/(126+127+128+129+130+131+127N+128N+129N+130N)	129/(126+127+128+129+130+131+127N+128N+129N+130N)	129N/(126+127+128+129+130+131+127N+128N+129N+130N)	130/(126+127+128+129+130+131+127N+128N+129N+130N)	130N/(126+127+128+129+130+131+127N+128N+129N+130N)	131/(126+127+128+129+130+131+127N+128N+129N+130N)	126/(126+127+128+129+130+131+127N+128N+129N+130N)	126	127	128	129	130	131	127N	128N	129N	130N	Charge	m/z [Da]	MH+ [Da]	ΔM [ppm]	RT [min]	First Scan	Last Scan	MS Order	Ions Matched	Spectrum File	Annotation
	kVPAVPESLLk	Q90YH2	5	1	HCD	N-Term(TMT10) K1(TMT10) K11(TMT10)	23.3	0.00491122	1	1	20		Unique	Used	1.01283	0.892228	1.36729	1.15004	0.585287	1.01802	0.99662	0.766838	0.796075	1.37815	9850.67	9550.34	14887.1	4787.95	10025	7048.77	5517.39	12251.5	10853.7	9347.23	3	623.412	1868.22	1.56704	26.3673	1913	1913	MS2	9/120	UoS_BM_TMT_B_HCD_120M_35%.raw
A0A060XI96	2.75	2	363	41.814	6.16357	23.22		0			0			0			0			0			0			0			0			0			0		Uncharacterized protein OS=Oncorhynchus mykiss GN=GSONMT00053100001 PE=4 SV=1 - [A0A060XI96_ONCMY]
	Sequence	Protein Accessions	# Proteins	# Protein Groups	Activation Type	Modifications	IonScore	Exp Value	Δ Score	Rank	Identity High	Homology Threshold	Quan Info	Quan Usage	127/(126+127+128+129+130+131+127N+128N+129N+130N)	127N/(126+127+128+129+130+131+127N+128N+129N+130N)	128/(126+127+128+129+130+131+127N+128N+129N+130N)	128N/(126+127+128+129+130+131+127N+128N+129N+130N)	129/(126+127+128+129+130+131+127N+128N+129N+130N)	129N/(126+127+128+129+130+131+127N+128N+129N+130N)	130/(126+127+128+129+130+131+127N+128N+129N+130N)	130N/(126+127+128+129+130+131+127N+128N+129N+130N)	131/(126+127+128+129+130+131+127N+128N+129N+130N)	126/(126+127+128+129+130+131+127N+128N+129N+130N)	126	127	128	129	130	131	127N	128N	129N	130N	Charge	m/z [Da]	MH+ [Da]	ΔM [ppm]	RT [min]	First Scan	Last Scan	MS Order	Ions Matched	Spectrum File	Annotation
	LMQMAKMTEK	A0A060XI96	1	1	HCD		23.22	0.15484	1	1	35	22	No Quan Labels	Not Used																					3	404.208	1210.61	8.22378	47.776	3369	3369	MS2	3/100	UoS_BM_TMT_B_HCD_120M_35%.raw
	LMQMAKMTEK	A0A060XI96	1	1	HCD		12.33	1.92104		7	35	26	No Quan Labels	Not Used																					3	404.208	1210.61	7.31628	56.8423	3932	3932	MS2	2/100	UoS_BM_TMT_B_HCD_120M_35%.raw
A0A060YAP8	5.14	3	622	70.0628	8.08936	20.58		0			0			0			0			0			0			0			0			0			0		Uncharacterized protein OS=Oncorhynchus mykiss GN=GSONMT00031543001 PE=4 SV=1 - [A0A060YAP8_ONCMY]
	Sequence	Protein Accessions	# Proteins	# Protein Groups	Activation Type	Modifications	IonScore	Exp Value	Δ Score	Rank	Identity High	Homology Threshold	Quan Info	Quan Usage	127/(126+127+128+129+130+131+127N+128N+129N+130N)	127N/(126+127+128+129+130+131+127N+128N+129N+130N)	128/(126+127+128+129+130+131+127N+128N+129N+130N)	128N/(126+127+128+129+130+131+127N+128N+129N+130N)	129/(126+127+128+129+130+131+127N+128N+129N+130N)	129N/(126+127+128+129+130+131+127N+128N+129N+130N)	130/(126+127+128+129+130+131+127N+128N+129N+130N)	130N/(126+127+128+129+130+131+127N+128N+129N+130N)	131/(126+127+128+129+130+131+127N+128N+129N+130N)	126/(126+127+128+129+130+131+127N+128N+129N+130N)	126	127	128	129	130	131	127N	128N	129N	130N	Charge	m/z [Da]	MH+ [Da]	ΔM [ppm]	RT [min]	First Scan	Last Scan	MS Order	Ions Matched	Spectrum File	Annotation
	MEQASDmALPDCPRADLmSNFLFIFTSGTTGR	A0A060YAP8	1	1	HCD	M7(Oxidation) M18(Oxidation)	20.58	0.0485616	0.461127	1	27		No Quan Labels	Not Used																					3	1185.53	3554.59	-5.29398	53.0823	3698	3698	MS2	5/364	UoS_BM_TMT_B_HCD_120M_35%.raw
	mEQASDMALPDCPRADLmSNFLFIFTSGTTGR	A0A060YAP8	1	1	HCD	M1(Oxidation) M18(Oxidation)	10.69	0.473471		4	27		No Quan Labels	Not Used																					3	1185.53	3554.59	-5.29398	53.0823	3698	3698	MS2	4/364	UoS_BM_TMT_B_HCD_120M_35%.raw
	mEQASDmALPDCPRADLMSNFLFIFTSGTTGR	A0A060YAP8	1	1	HCD	M1(Oxidation) M7(Oxidation)	10.69	0.473471		5	27		No Quan Labels	Not Used																					3	1185.53	3554.59	-5.29398	53.0823	3698	3698	MS2	4/364	UoS_BM_TMT_B_HCD_120M_35%.raw
A0A060VSW6	6.33	4	221	25.1406	6.52197	20.04	0.853184	2	12.1845	0.914572	2	11.4322	1.03896	2	2.35416	1.00478	2	1.46382	0.997928	2	1.4662	1.03712	2	1.2074	0.953425	2	3.83265	1.21921	2	3.01442	0.857884	2	1.34951	0.985854	2	14.6451	Uncharacterized protein OS=Oncorhynchus mykiss GN=GSONMT00075741001 PE=4 SV=1 - [A0A060VSW6_ONCMY]
	Sequence	Protein Accessions	# Proteins	# Protein Groups	Activation Type	Modifications	IonScore	Exp Value	Δ Score	Rank	Identity High	Homology Threshold	Quan Info	Quan Usage	127/(126+127+128+129+130+131+127N+128N+129N+130N)	127N/(126+127+128+129+130+131+127N+128N+129N+130N)	128/(126+127+128+129+130+131+127N+128N+129N+130N)	128N/(126+127+128+129+130+131+127N+128N+129N+130N)	129/(126+127+128+129+130+131+127N+128N+129N+130N)	129N/(126+127+128+129+130+131+127N+128N+129N+130N)	130/(126+127+128+129+130+131+127N+128N+129N+130N)	130N/(126+127+128+129+130+131+127N+128N+129N+130N)	131/(126+127+128+129+130+131+127N+128N+129N+130N)	126/(126+127+128+129+130+131+127N+128N+129N+130N)	126	127	128	129	130	131	127N	128N	129N	130N	Charge	m/z [Da]	MH+ [Da]	ΔM [ppm]	RT [min]	First Scan	Last Scan	MS Order	Ions Matched	Spectrum File	Annotation
	iVPLk	A0A060VSW6	2	1	HCD	N-Term(TMT10) K5(TMT10)	20.04	0.0351745	0.399701	1	25		Unique	Used	0.926178	0.846765	1.05559	1.01475	1.00785	1.0456	0.97839	1.19467	0.865728	0.89327	170502	233214	306918	220167	262812	204700	139830	288678	297689	388870	2	514.369	1027.73	2.68085	25.3773	1833	1833	MS2	4/32	UoS_BM_TMT_B_HCD_120M_35%.raw
	iVPLk	A0A060VSW6	2	1	HCD	N-Term(TMT10) K5(TMT10)	17.02	0.0705064	1	1	25		Unique	Used	0.785943	0.987809	1.02259	0.994911	0.988108	1.0287	0.929097	1.24425	0.850111	1.08803	74350.3	70851	106445	77278.3	89348.6	71962.6	58398.7	101329	104854	144997	2	514.369	1027.73	1.84941	25.3449	1830	1830	MS2	4/32	UoS_BM_TMT_B_HCD_120M_35%.raw
	KMITPTILk	A0A060VSW6	2	1	HCD	K9(TMT10)	12.7	1.91989		10	35		Redundant	Not Used	0.955979	0.971024	1.04629	1.11992	0.867822	0.988064	1.01207	0.905668	1.05158	1.06517	97855.1	115859	146419	91244.9	130847	119674	77176.6	153342	135395	141888	2	637.411	1273.82	3.17633	28.1509	2061	2061	MS2	4/96	UoS_BM_TMT_B_HCD_120M_35%.raw
	KMITPTILk	A0A060VSW6	2	1	HCD	K9(TMT10)	10.63	3.09226		6	35		Redundant	Not Used	1.16585	0.881395	1.0384	1.14098	0.791417	0.785621	0.978173	0.947475	1.09754	1.15537	15092.9	20091.4	20663.4	11832.4	17982.8	17760.8	9961.26	22214.6	15308.1	21107.3	2	637.411	1273.82	2.98467	28.2698	2070	2070	MS2	4/96	UoS_BM_TMT_B_HCD_120M_35%.raw
A0A060W8W0	2.4	3	416	48.0226	9.29053	0		0			0			0			0			0			0			0			0			0			0		Uncharacterized protein OS=Oncorhynchus mykiss GN=GSONMT00082830001 PE=4 SV=1 - [A0A060W8W0_ONCMY]
	Sequence	Protein Accessions	# Proteins	# Protein Groups	Activation Type	Modifications	IonScore	Exp Value	Δ Score	Rank	Identity High	Homology Threshold	Quan Info	Quan Usage	127/(126+127+128+129+130+131+127N+128N+129N+130N)	127N/(126+127+128+129+130+131+127N+128N+129N+130N)	128/(126+127+128+129+130+131+127N+128N+129N+130N)	128N/(126+127+128+129+130+131+127N+128N+129N+130N)	129/(126+127+128+129+130+131+127N+128N+129N+130N)	129N/(126+127+128+129+130+131+127N+128N+129N+130N)	130/(126+127+128+129+130+131+127N+128N+129N+130N)	130N/(126+127+128+129+130+131+127N+128N+129N+130N)	131/(126+127+128+129+130+131+127N+128N+129N+130N)	126/(126+127+128+129+130+131+127N+128N+129N+130N)	126	127	128	129	130	131	127N	128N	129N	130N	Charge	m/z [Da]	MH+ [Da]	ΔM [ppm]	RT [min]	First Scan	Last Scan	MS Order	Ions Matched	Spectrum File	Annotation
	iLLWPTINDK	A0A060W8W0	1	1	HCD	N-Term(TMT10)	21.26	0.181057		2	33		Redundant	Not Used	0.387428	0.471421	1.35698	0.839842	0.406005	1.03574	1.48382	1.73755	1.35404	0.191817	326865	870934	3.52237e+06	791816	3.55836e+06	2.85826e+06	694990	2.13297e+06	2.63259e+06	5.04926e+06	2	721.441	1441.88	9.27563	32.45	2384	2384	MS2	4/80	UoS_BM_TMT_B_HCD_120M_35%.raw
	iLLWPTINDK	A0A060W8W0	1	1	HCD	N-Term(TMT10)	19.47	0.273411		2	33		Redundant	Not Used	0.386398	0.467413	1.40179	0.816053	0.375507	1.10513	1.48534	1.68175	1.37073	0.167584	313989	955064	4.00081e+06	805217	3.91648e+06	3.18145e+06	757658	2.27881e+06	3.0885e+06	5.37347e+06	2	721.441	1441.88	9.27563	32.5285	2391	2391	MS2	4/80	UoS_BM_TMT_B_HCD_120M_35%.raw
	iLLWPTINDK	A0A060W8W0	1	1	HCD	N-Term(TMT10)	19.47	0.273411		2	33		Redundant	Not Used	0.405242	0.452924	1.3828	0.840156	0.386692	1.08682	1.51688	1.67983	1.32863	0.173829	329494	1.01334e+06	3.9927e+06	838887	4.04634e+06	3.11975e+06	742748	2.37352e+06	3.07281e+06	5.43004e+06	2	721.441	1441.88	9.27563	32.4774	2387	2387	MS2	4/80	UoS_BM_TMT_B_HCD_120M_35%.raw
Q70I40	16.67	4	210	22.4736	7.00537	0	1.12615	4	18.9525	1.10411	4	12.1158	1.01671	4	10.7364	0.872429	4	17.6181	0.973895	4	9.28821	1.00363	4	7.79122	0.939842	4	2.84299	1.00487	4	10.5548	0.976018	4	4.88695	0.956775	4	11.9339	Triosephosphate isomerase (Fragment) OS=Oncorhynchus mykiss GN=tpi PE=3 SV=1 - [Q70I40_ONCMY]
	Sequence	Protein Accessions	# Proteins	# Protein Groups	Activation Type	Modifications	IonScore	Exp Value	Δ Score	Rank	Identity High	Homology Threshold	Quan Info	Quan Usage	127/(126+127+128+129+130+131+127N+128N+129N+130N)	127N/(126+127+128+129+130+131+127N+128N+129N+130N)	128/(126+127+128+129+130+131+127N+128N+129N+130N)	128N/(126+127+128+129+130+131+127N+128N+129N+130N)	129/(126+127+128+129+130+131+127N+128N+129N+130N)	129N/(126+127+128+129+130+131+127N+128N+129N+130N)	130/(126+127+128+129+130+131+127N+128N+129N+130N)	130N/(126+127+128+129+130+131+127N+128N+129N+130N)	131/(126+127+128+129+130+131+127N+128N+129N+130N)	126/(126+127+128+129+130+131+127N+128N+129N+130N)	126	127	128	129	130	131	127N	128N	129N	130N	Charge	m/z [Da]	MH+ [Da]	ΔM [ppm]	RT [min]	First Scan	Last Scan	MS Order	Ions Matched	Spectrum File	Annotation
	aSLGELIk	Q70I40	3	1	HCD	N-Term(TMT10) K8(TMT10)	20.47	0.340574	0.490962	1	35		Unique	Used	1.07384	1.02264	1.10943	0.914965	1.09982	1.01914	0.928142	0.964892	0.938855	0.919197	18501.2	28513.4	34015.4	25335.2	26290.2	23409	17807.6	27447.6	30596.9	33119.4	2	644.918	1288.83	3.34524	27.1113	1976	1976	MS2	5/56	UoS_BM_TMT_B_HCD_120M_35%.raw
	gGAFTGEISPAMIk	Q70I40	3	1	HCD	N-Term(TMT10) K14(TMT10)	18.51	0.717328	0.402485	1	37	25	Unique	Used	0.893091	1.19207	0.660101	1.11789	0.878865	0.862757	0.951689	1.39678	1.03062	0.995889	2846.74	3367.81	2874.28	2875.22	3828.41	3649.44	2948	4762.58	3678.56	6808.9	2	919.02	1837.03	1.46257	28.4029	2080	2080	MS2	6/104	UoS_BM_TMT_B_HCD_120M_35%.raw
	vINAQTk	Q70I40	3	1	HCD	N-Term(TMT10) K7(TMT10)	15.4	1.08728		2	35	27	Unique	Used	1.3679	1.19661	0.964956	0.70762	0.947628	1.09361	1.15406	0.903419	0.949574	0.746593	11259.5	27214.8	22167.9	16356.4	24493.6	17740.1	15612.7	15905.4	24600.8	23234.7	2	616.394	1231.78	2.70666	19.3057	1295	1295	MS2	4/64	UoS_BM_TMT_B_HCD_120M_35%.raw
	tLNSAk	Q70I40	3	1	HCD	N-Term(TMT10) K6(TMT10)	12.26	3.15866	1	1	37	22	Unique	Used	1.18101	0.844629	1.07125	0.83187	1.00089	0.988359	0.915645	1.0465	1.0032	1.07169	54440.1	79144.1	82894	58190.2	65458.3	63128.9	37119.9	62981.5	74889	90656.5	2	546.346	1091.68	1.26428	17.3194	1119	1119	MS2	5/52	UoS_BM_TMT_B_HCD_120M_35%.raw
A0A060XCY1	1.56	1	769	85.6799	7.66455	0	1.35136	1		0.774719	1		0.765261	1		0.90177	1		1.21223	1		1.16715	1		0.731365	1		1.08339	1		0.87808	1		1.11222	1		Uncharacterized protein OS=Oncorhynchus mykiss GN=GSONMT00016267001 PE=4 SV=1 - [A0A060XCY1_ONCMY]
	Sequence	Protein Accessions	# Proteins	# Protein Groups	Activation Type	Modifications	IonScore	Exp Value	Δ Score	Rank	Identity High	Homology Threshold	Quan Info	Quan Usage	127/(126+127+128+129+130+131+127N+128N+129N+130N)	127N/(126+127+128+129+130+131+127N+128N+129N+130N)	128/(126+127+128+129+130+131+127N+128N+129N+130N)	128N/(126+127+128+129+130+131+127N+128N+129N+130N)	129/(126+127+128+129+130+131+127N+128N+129N+130N)	129N/(126+127+128+129+130+131+127N+128N+129N+130N)	130/(126+127+128+129+130+131+127N+128N+129N+130N)	130N/(126+127+128+129+130+131+127N+128N+129N+130N)	131/(126+127+128+129+130+131+127N+128N+129N+130N)	126/(126+127+128+129+130+131+127N+128N+129N+130N)	126	127	128	129	130	131	127N	128N	129N	130N	Charge	m/z [Da]	MH+ [Da]	ΔM [ppm]	RT [min]	First Scan	Last Scan	MS Order	Ions Matched	Spectrum File	Annotation
	KESLENATVAVk	A0A060XCY1	1	1	HCD	K12(TMT10)	25.43	0.137767	0.602438	1	36		Unique	Used	1.35136	0.774719	0.765261	0.90177	1.21223	1.16715	0.731365	1.08339	0.87808	1.11222	5544.41	8886.89	5811.05	6916.1	5130.79	5422.36	3341.16	6699.86	8678.47	9209.94	2	759.443	1517.88	2.81576	24.1001	1722	1722	MS2	4/132	UoS_BM_TMT_B_HCD_120M_35%.raw
A0A060WEU0	0.27	2	2965	328.996	6.7417	0		0			0			0			0			0			0			0			0			0			0		Uncharacterized protein OS=Oncorhynchus mykiss GN=GSONMT00073486001 PE=4 SV=1 - [A0A060WEU0_ONCMY]
	Sequence	Protein Accessions	# Proteins	# Protein Groups	Activation Type	Modifications	IonScore	Exp Value	Δ Score	Rank	Identity High	Homology Threshold	Quan Info	Quan Usage	127/(126+127+128+129+130+131+127N+128N+129N+130N)	127N/(126+127+128+129+130+131+127N+128N+129N+130N)	128/(126+127+128+129+130+131+127N+128N+129N+130N)	128N/(126+127+128+129+130+131+127N+128N+129N+130N)	129/(126+127+128+129+130+131+127N+128N+129N+130N)	129N/(126+127+128+129+130+131+127N+128N+129N+130N)	130/(126+127+128+129+130+131+127N+128N+129N+130N)	130N/(126+127+128+129+130+131+127N+128N+129N+130N)	131/(126+127+128+129+130+131+127N+128N+129N+130N)	126/(126+127+128+129+130+131+127N+128N+129N+130N)	126	127	128	129	130	131	127N	128N	129N	130N	Charge	m/z [Da]	MH+ [Da]	ΔM [ppm]	RT [min]	First Scan	Last Scan	MS Order	Ions Matched	Spectrum File	Annotation
	mNRIEALk	A0A060WEU0	2	1	HCD	N-Term(TMT10) K8(TMT10)	22.04	0.258509		3	36		Redundant	Not Used	1.0284	0.892792	1.07601	1.17473	1.21373	0.855825	0.662756	0.884991	1.11167	1.16412	50551.8	58913.8	71176.5	60321.4	40502.2	59800.5	33541.2	76029.8	55434	65537.3	2	716.934	1432.86	-6.60597	29.9685	2199	2199	MS2	10/80	UoS_BM_TMT_B_HCD_120M_35%.raw
	mNRIEALk	A0A060WEU0	2	1	HCD	N-Term(TMT10) K8(TMT10)	21.82	0.267338		3	36		Redundant	Not Used	1.06547	0.917603	1.06912	1.05703	1.16593	0.995307	0.706526	0.974043	0.981531	1.07409	81301	106393	123272	101005	75261.3	92034.8	60090	119248	112374	125732	2	716.934	1432.86	-6.69116	29.898	2193	2193	MS2	10/80	UoS_BM_TMT_B_HCD_120M_35%.raw
A0A060WXH6	0.79	2	1013	108.622	7.6792	0		0			0			0			0			0			0			0			0			0			0		Uncharacterized protein OS=Oncorhynchus mykiss GN=GSONMT00030066001 PE=4 SV=1 - [A0A060WXH6_ONCMY]
	Sequence	Protein Accessions	# Proteins	# Protein Groups	Activation Type	Modifications	IonScore	Exp Value	Δ Score	Rank	Identity High	Homology Threshold	Quan Info	Quan Usage	127/(126+127+128+129+130+131+127N+128N+129N+130N)	127N/(126+127+128+129+130+131+127N+128N+129N+130N)	128/(126+127+128+129+130+131+127N+128N+129N+130N)	128N/(126+127+128+129+130+131+127N+128N+129N+130N)	129/(126+127+128+129+130+131+127N+128N+129N+130N)	129N/(126+127+128+129+130+131+127N+128N+129N+130N)	130/(126+127+128+129+130+131+127N+128N+129N+130N)	130N/(126+127+128+129+130+131+127N+128N+129N+130N)	131/(126+127+128+129+130+131+127N+128N+129N+130N)	126/(126+127+128+129+130+131+127N+128N+129N+130N)	126	127	128	129	130	131	127N	128N	129N	130N	Charge	m/z [Da]	MH+ [Da]	ΔM [ppm]	RT [min]	First Scan	Last Scan	MS Order	Ions Matched	Spectrum File	Annotation
	KFKPVImk	A0A060WXH6	2	1	HCD	M7(Oxidation) K8(TMT10)	26.68	0.055414		2	34		Redundant	Not Used	1.32901	0.97792	0.958068	1.07203	1.424	0.821213	0.673653	0.797928	0.830267	1.31934	75986.4	100977	84054.1	93865	54601.4	59236.5	48727.5	92022.2	70548.7	78371	2	618.393	1235.78	2.6084	27.2847	1991	1991	MS2	5/84	UoS_BM_TMT_B_HCD_120M_35%.raw
	KFKPVImk	A0A060WXH6	2	1	HCD	M7(Oxidation) K8(TMT10)	23.3	0.120676		2	34		Redundant	Not Used	1.09913	0.988426	1.11249	1.04177	1.31774	0.77386	0.651516	0.783049	0.988731	1.47584	160834	158016	184679	164355	99919.4	133477	93190.6	169206	125792	145525	2	618.393	1235.78	2.80596	27.3258	1994	1994	MS2	5/84	UoS_BM_TMT_B_HCD_120M_35%.raw
A0A060X7D5	0.62	3	4037	437.339	9.36377	0		0			0			0		1.91257	1		2.41787	1		2.83168	1			0			0		2.68514	1			0		Histone-lysine N-methyltransferase OS=Oncorhynchus mykiss GN=GSONMT00000396001 PE=4 SV=1 - [A0A060X7D5_ONCMY]
	Sequence	Protein Accessions	# Proteins	# Protein Groups	Activation Type	Modifications	IonScore	Exp Value	Δ Score	Rank	Identity High	Homology Threshold	Quan Info	Quan Usage	127/(126+127+128+129+130+131+127N+128N+129N+130N)	127N/(126+127+128+129+130+131+127N+128N+129N+130N)	128/(126+127+128+129+130+131+127N+128N+129N+130N)	128N/(126+127+128+129+130+131+127N+128N+129N+130N)	129/(126+127+128+129+130+131+127N+128N+129N+130N)	129N/(126+127+128+129+130+131+127N+128N+129N+130N)	130/(126+127+128+129+130+131+127N+128N+129N+130N)	130N/(126+127+128+129+130+131+127N+128N+129N+130N)	131/(126+127+128+129+130+131+127N+128N+129N+130N)	126/(126+127+128+129+130+131+127N+128N+129N+130N)	126	127	128	129	130	131	127N	128N	129N	130N	Charge	m/z [Da]	MH+ [Da]	ΔM [ppm]	RT [min]	First Scan	Last Scan	MS Order	Ions Matched	Spectrum File	Annotation
	DTGkPPAGGVR	A0A060X7D5	1	1	HCD	K4(TMT10)	20.38	0.394891	0.129539	1	36		Unique	Used				1.91257	2.41787	2.83168			2.68514					1496.52		1798.84		1541.56	2284.2		2	642.368	1283.73	1.23073	17.7196	1152	1152	MS2	4/108	UoS_BM_TMT_B_HCD_120M_35%.raw
	dTGKPPAGGVR	A0A060X7D5	1	1	HCD	N-Term(TMT10)	17.74	0.725233		4	36		Redundant	Not Used				1.91257	2.41787	2.83168			2.68514					1496.52		1798.84		1541.56	2284.2		2	642.368	1283.73	1.23073	17.7196	1152	1152	MS2	2/108	UoS_BM_TMT_B_HCD_120M_35%.raw
	ILVCRPTVVEPDLK	A0A060X7D5	1	1	HCD		11.47	2.93339	1	1	36	26	No Quan Labels	Not Used											2840.85	2079.58	4751.75	2014.6	6810.96	2805.09	3287.94	5454.92	3417.36	8102.22	2	791.463	1581.92	9.34127	29.7716	2184	2184	MS2	3/140	UoS_BM_TMT_B_HCD_120M_35%.raw
A0A060X2H8	0.91	2	882	94.3598	9.48096	0		0			0			0			0			0			0			0			0			0			0		Uncharacterized protein OS=Oncorhynchus mykiss GN=GSONMT00023227001 PE=4 SV=1 - [A0A060X2H8_ONCMY]
	Sequence	Protein Accessions	# Proteins	# Protein Groups	Activation Type	Modifications	IonScore	Exp Value	Δ Score	Rank	Identity High	Homology Threshold	Quan Info	Quan Usage	127/(126+127+128+129+130+131+127N+128N+129N+130N)	127N/(126+127+128+129+130+131+127N+128N+129N+130N)	128/(126+127+128+129+130+131+127N+128N+129N+130N)	128N/(126+127+128+129+130+131+127N+128N+129N+130N)	129/(126+127+128+129+130+131+127N+128N+129N+130N)	129N/(126+127+128+129+130+131+127N+128N+129N+130N)	130/(126+127+128+129+130+131+127N+128N+129N+130N)	130N/(126+127+128+129+130+131+127N+128N+129N+130N)	131/(126+127+128+129+130+131+127N+128N+129N+130N)	126/(126+127+128+129+130+131+127N+128N+129N+130N)	126	127	128	129	130	131	127N	128N	129N	130N	Charge	m/z [Da]	MH+ [Da]	ΔM [ppm]	RT [min]	First Scan	Last Scan	MS Order	Ions Matched	Spectrum File	Annotation
	mNIERALk	A0A060X2H8	4	1	HCD	N-Term(TMT10) K8(TMT10)	22.04	0.258509		2	36		Redundant	Not Used	1.0284	0.892792	1.07601	1.17473	1.21373	0.855825	0.662756	0.884991	1.11167	1.16412	50551.8	58913.8	71176.5	60321.4	40502.2	59800.5	33541.2	76029.8	55434	65537.3	2	716.934	1432.86	-6.60597	29.9685	2199	2199	MS2	10/80	UoS_BM_TMT_B_HCD_120M_35%.raw
	mNIERALk	A0A060X2H8	4	1	HCD	N-Term(TMT10) K8(TMT10)	21.82	0.267338		2	36		Redundant	Not Used	1.06547	0.917603	1.06912	1.05703	1.16593	0.995307	0.706526	0.974043	0.981531	1.07409	81301	106393	123272	101005	75261.3	92034.8	60090	119248	112374	125732	2	716.934	1432.86	-6.69116	29.898	2193	2193	MS2	10/80	UoS_BM_TMT_B_HCD_120M_35%.raw
A0A060WL72	2.17	2	507	57.2462	8.36768	0		0			0			0			0			0			0			0			0			0			0		Uncharacterized protein OS=Oncorhynchus mykiss GN=GSONMT00073046001 PE=4 SV=1 - [A0A060WL72_ONCMY]
	Sequence	Protein Accessions	# Proteins	# Protein Groups	Activation Type	Modifications	IonScore	Exp Value	Δ Score	Rank	Identity High	Homology Threshold	Quan Info	Quan Usage	127/(126+127+128+129+130+131+127N+128N+129N+130N)	127N/(126+127+128+129+130+131+127N+128N+129N+130N)	128/(126+127+128+129+130+131+127N+128N+129N+130N)	128N/(126+127+128+129+130+131+127N+128N+129N+130N)	129/(126+127+128+129+130+131+127N+128N+129N+130N)	129N/(126+127+128+129+130+131+127N+128N+129N+130N)	130/(126+127+128+129+130+131+127N+128N+129N+130N)	130N/(126+127+128+129+130+131+127N+128N+129N+130N)	131/(126+127+128+129+130+131+127N+128N+129N+130N)	126/(126+127+128+129+130+131+127N+128N+129N+130N)	126	127	128	129	130	131	127N	128N	129N	130N	Charge	m/z [Da]	MH+ [Da]	ΔM [ppm]	RT [min]	First Scan	Last Scan	MS Order	Ions Matched	Spectrum File	Annotation
	aTGASSVmVAR	A0A060WL72	1	1	HCD	N-Term(TMT10) M8(Oxidation)	26.7	0.0934289	0.378652	1	36		No Quan Values	Not Used																					3	432.239	1294.7	3.61858	57.4245	3968	3968	MS2	3/80	UoS_BM_TMT_B_HCD_120M_35%.raw
	aTGASSVmVAR	A0A060WL72	1	1	HCD	N-Term(TMT10) M8(Oxidation)	16.13	1.10311		3	36		No Quan Values	Not Used																					3	432.239	1294.7	2.98217	55.9041	3874	3874	MS2	2/80	UoS_BM_TMT_B_HCD_120M_35%.raw
A0A076U7D6	4.83	2	145	17.255	7.37158	0	0.916201	2	3.41795	0.989246	2	6.29046	0.983641	2	9.42664	1.04829	2	2.3823	0.889617	2	0.710465	1.08708	2	9.85914	1.01249	2	2.58167	1.15967	2	4.34752	0.981476	2	4.0452	0.774724	2	4.54626	Heat shock protein 90 beta (Fragment) OS=Salvelinus fontinalis GN=hsp90 beta PE=2 SV=1 - [A0A076U7D6_SALFO]
	Sequence	Protein Accessions	# Proteins	# Protein Groups	Activation Type	Modifications	IonScore	Exp Value	Δ Score	Rank	Identity High	Homology Threshold	Quan Info	Quan Usage	127/(126+127+128+129+130+131+127N+128N+129N+130N)	127N/(126+127+128+129+130+131+127N+128N+129N+130N)	128/(126+127+128+129+130+131+127N+128N+129N+130N)	128N/(126+127+128+129+130+131+127N+128N+129N+130N)	129/(126+127+128+129+130+131+127N+128N+129N+130N)	129N/(126+127+128+129+130+131+127N+128N+129N+130N)	130/(126+127+128+129+130+131+127N+128N+129N+130N)	130N/(126+127+128+129+130+131+127N+128N+129N+130N)	131/(126+127+128+129+130+131+127N+128N+129N+130N)	126/(126+127+128+129+130+131+127N+128N+129N+130N)	126	127	128	129	130	131	127N	128N	129N	130N	Charge	m/z [Da]	MH+ [Da]	ΔM [ppm]	RT [min]	First Scan	Last Scan	MS Order	Ions Matched	Spectrum File	Annotation
	aLLFIPR	A0A076U7D6	6	1	HCD	N-Term(TMT10)	25.23	0.0739294	0.303607	1	33		Unique	Used	0.937566	0.948164	0.923086	1.03158	0.885364	1.16177	1.03028	1.19418	0.955062	0.751332	30503.6	50215.4	57087.9	41139.1	58865.4	48033.3	33303.8	62420.9	70354.6	82679.9	2	529.851	1058.69	2.20691	30.0843	2208	2208	MS2	6/48	UoS_BM_TMT_B_HCD_120M_35%.raw
	aLLFIPR	A0A076U7D6	6	1	HCD	N-Term(TMT10)	22.92	0.125839	0.0388307	1	33		Unique	Used	0.895322	1.03211	1.04817	1.06527	0.89389	1.01719	0.995015	1.12617	1.00862	0.798844	16395.4	24241.2	32769.7	20997	28739.3	25643.5	18326.3	32585.6	31139.7	39416	2	529.851	1058.69	2.20691	30.1487	2213	2213	MS2	6/48	UoS_BM_TMT_B_HCD_120M_35%.raw
A0A060YYG8	5.61	4	196	19.5089	6.88818	0	0.971771	4	11.9864	0.967258	4	12.5151	1.111	4	6.39897	0.948792	4	6.88239	1.12819	4	14.4705	0.907505	4	4.76249	0.886686	4	10.6789	0.880178	4	9.96336	1.07019	4	12.725	1.15218	4	25.8806	Uncharacterized protein OS=Oncorhynchus mykiss GN=GSONMT00003461001 PE=4 SV=1 - [A0A060YYG8_ONCMY]
	Sequence	Protein Accessions	# Proteins	# Protein Groups	Activation Type	Modifications	IonScore	Exp Value	Δ Score	Rank	Identity High	Homology Threshold	Quan Info	Quan Usage	127/(126+127+128+129+130+131+127N+128N+129N+130N)	127N/(126+127+128+129+130+131+127N+128N+129N+130N)	128/(126+127+128+129+130+131+127N+128N+129N+130N)	128N/(126+127+128+129+130+131+127N+128N+129N+130N)	129/(126+127+128+129+130+131+127N+128N+129N+130N)	129N/(126+127+128+129+130+131+127N+128N+129N+130N)	130/(126+127+128+129+130+131+127N+128N+129N+130N)	130N/(126+127+128+129+130+131+127N+128N+129N+130N)	131/(126+127+128+129+130+131+127N+128N+129N+130N)	126/(126+127+128+129+130+131+127N+128N+129N+130N)	126	127	128	129	130	131	127N	128N	129N	130N	Charge	m/z [Da]	MH+ [Da]	ΔM [ppm]	RT [min]	First Scan	Last Scan	MS Order	Ions Matched	Spectrum File	Annotation
	yGNIAk	A0A060YYG8	5	1	HCD	N-Term(TMT10) K6(TMT10)	21.27	0.267602	0.216267	1	35		Unique	Used	0.851577	0.999404	1.04239	0.888247	1.21787	0.943282	0.962809	0.953373	1.19436	1.00683	73535.9	82050.7	115973	101803	98962.5	108061	63150.3	96690.7	102763	118746	2	562.349	1123.69	2.03048	19.8082	1341	1341	MS2	5/52	UoS_BM_TMT_B_HCD_120M_35%.raw
	yGNIAk	A0A060YYG8	5	1	HCD	N-Term(TMT10) K6(TMT10)	20.03	0.358515	0.151772	1	35		Unique	Used	1.00871	0.936145	1.08437	1.05869	1.04512	0.93003	0.938296	0.925283	1.12972	0.916265	57794.8	83935.8	104190	75447.6	83290.4	88273.2	51085.9	99528.1	87501.9	99529.9	2	562.349	1123.69	1.92185	19.7649	1337	1337	MS2	8/52	UoS_BM_TMT_B_HCD_120M_35%.raw
	vDVIR	A0A060YYG8	2	1	HCD	N-Term(TMT10)	14.38	1.86207	0.0465925	1	37	27	Unique	Used	0.936188	1.10869	1.26775	0.922027	0.997646	0.840202	0.837914	0.680032	1.01379	1.67842	15532.8	11429.5	17871.6	10566.7	10912.8	11622.2	8876.64	12717.4	11598.1	10732.2	2	415.769	830.532	2.22686	19.8307	1343	1343	MS2	4/32	UoS_BM_TMT_B_HCD_120M_35%.raw
	vDVIR	A0A060YYG8	2	1	HCD	N-Term(TMT10)	13.83	2.11347	0.253796	3	37	24	Unique	Used	1.23208	0.836106	1.1383	0.976335	1.26817	0.885525	0.681876	0.837272	0.929729	1.31852	19131.9	23584.5	25160	21060.2	13924	16711.7	10496	21114.4	19165.8	20718.1	2	415.769	830.531	1.85941	19.7759	1338	1338	MS2	4/32	UoS_BM_TMT_B_HCD_120M_35%.raw
A0A060WH92	0.9	2	778	84.7271	7.40088	0		0			0			0			0			0			0			0			0			0			0		Uncharacterized protein OS=Oncorhynchus mykiss GN=GSONMT00075500001 PE=4 SV=1 - [A0A060WH92_ONCMY]
	Sequence	Protein Accessions	# Proteins	# Protein Groups	Activation Type	Modifications	IonScore	Exp Value	Δ Score	Rank	Identity High	Homology Threshold	Quan Info	Quan Usage	127/(126+127+128+129+130+131+127N+128N+129N+130N)	127N/(126+127+128+129+130+131+127N+128N+129N+130N)	128/(126+127+128+129+130+131+127N+128N+129N+130N)	128N/(126+127+128+129+130+131+127N+128N+129N+130N)	129/(126+127+128+129+130+131+127N+128N+129N+130N)	129N/(126+127+128+129+130+131+127N+128N+129N+130N)	130/(126+127+128+129+130+131+127N+128N+129N+130N)	130N/(126+127+128+129+130+131+127N+128N+129N+130N)	131/(126+127+128+129+130+131+127N+128N+129N+130N)	126/(126+127+128+129+130+131+127N+128N+129N+130N)	126	127	128	129	130	131	127N	128N	129N	130N	Charge	m/z [Da]	MH+ [Da]	ΔM [ppm]	RT [min]	First Scan	Last Scan	MS Order	Ions Matched	Spectrum File	Annotation
	lNGTIAk	A0A060WH92	1	1	HCD	N-Term(TMT10) K7(TMT10)	24.82	0.128218		2	35		Redundant	Not Used	1.33929	0.922805	0.785119	0.993474	1.45625	0.849364	0.751511	0.801463	0.90116	1.45167	365490	444834	301110	419620	266275	281061	201005	372796	318974	344114	2	587.882	1174.76	1.36254	21.5286	1498	1498	MS2	6/68	UoS_BM_TMT_B_HCD_120M_35%.raw
	lNGTIAk	A0A060WH92	1	1	HCD	N-Term(TMT10) K7(TMT10)	21	0.308994		2	35		Redundant	Not Used	1.3804	0.866715	0.776474	1.12156	1.29107	0.851798	0.745697	0.798193	0.93688	1.42317	171384	219296	142437	177940	126375	139762	90298.2	201299	153004	163920	2	587.882	1174.76	1.36254	21.5989	1505	1505	MS2	6/68	UoS_BM_TMT_B_HCD_120M_35%.raw
A0A060W8Q5	3.5	2	571	63.2039	6.62451	0	0.501446	1		1.74917	1		1.1235	1		1.60803	1		1.10709	1		1.03554	1		1.08633	1		0.755596	1			0		1.25591	1		Uncharacterized protein OS=Oncorhynchus mykiss GN=GSONMT00069555001 PE=4 SV=1 - [A0A060W8Q5_ONCMY]
	Sequence	Protein Accessions	# Proteins	# Protein Groups	Activation Type	Modifications	IonScore	Exp Value	Δ Score	Rank	Identity High	Homology Threshold	Quan Info	Quan Usage	127/(126+127+128+129+130+131+127N+128N+129N+130N)	127N/(126+127+128+129+130+131+127N+128N+129N+130N)	128/(126+127+128+129+130+131+127N+128N+129N+130N)	128N/(126+127+128+129+130+131+127N+128N+129N+130N)	129/(126+127+128+129+130+131+127N+128N+129N+130N)	129N/(126+127+128+129+130+131+127N+128N+129N+130N)	130/(126+127+128+129+130+131+127N+128N+129N+130N)	130N/(126+127+128+129+130+131+127N+128N+129N+130N)	131/(126+127+128+129+130+131+127N+128N+129N+130N)	126/(126+127+128+129+130+131+127N+128N+129N+130N)	126	127	128	129	130	131	127N	128N	129N	130N	Charge	m/z [Da]	MH+ [Da]	ΔM [ppm]	RT [min]	First Scan	Last Scan	MS Order	Ions Matched	Spectrum File	Annotation
	lLGDLIk	A0A060W8Q5	2	1	HCD	N-Term(TMT10) K7(TMT10)	24.84	0.0520031	0.399356	2	32		Redundant	Not Used	1.11617	1.23301	0.929191	0.840272	0.825828	1.02627	1.27612	0.911908	0.802878	1.13929	57889.7	74819	71921	48025.4	91252.7	50537	54203.2	63634.9	77782.4	79018.9	2	615.416	1229.83	1.81637	31.7424	2333	2333	MS2	10/48	UoS_BM_TMT_B_HCD_120M_35%.raw
	aLLPNVPFQMLLR	A0A060W8Q5	2	1	HCD	N-Term(TMT10)	20.55	0.21806	0.418005	1	33		Unique	Used	0.501446	1.74917	1.1235	1.60803	1.10709	1.03554	1.08633	0.755596		1.25591	1697.16	893.935	2312.72	1712.23	2065.94		2044.97	3238.68	2087.3	1741.27	2	871.025	1741.04	1.42361	37.7185	2740	2740	MS2	4/128	UoS_BM_TMT_B_HCD_120M_35%.raw
A0A060VV06	1.06	1	660	75.1637	7.95752	0	1.11617	1		1.23301	1		0.929191	1		0.840272	1		0.825828	1		1.02627	1		1.27612	1		0.911908	1		0.802878	1		1.13929	1		cGMP-dependent protein kinase OS=Oncorhynchus mykiss GN=GSONMT00065664001 PE=3 SV=1 - [A0A060VV06_ONCMY]
	Sequence	Protein Accessions	# Proteins	# Protein Groups	Activation Type	Modifications	IonScore	Exp Value	Δ Score	Rank	Identity High	Homology Threshold	Quan Info	Quan Usage	127/(126+127+128+129+130+131+127N+128N+129N+130N)	127N/(126+127+128+129+130+131+127N+128N+129N+130N)	128/(126+127+128+129+130+131+127N+128N+129N+130N)	128N/(126+127+128+129+130+131+127N+128N+129N+130N)	129/(126+127+128+129+130+131+127N+128N+129N+130N)	129N/(126+127+128+129+130+131+127N+128N+129N+130N)	130/(126+127+128+129+130+131+127N+128N+129N+130N)	130N/(126+127+128+129+130+131+127N+128N+129N+130N)	131/(126+127+128+129+130+131+127N+128N+129N+130N)	126/(126+127+128+129+130+131+127N+128N+129N+130N)	126	127	128	129	130	131	127N	128N	129N	130N	Charge	m/z [Da]	MH+ [Da]	ΔM [ppm]	RT [min]	First Scan	Last Scan	MS Order	Ions Matched	Spectrum File	Annotation
	iLDGLLk	A0A060VV06	1	1	HCD	N-Term(TMT10) K7(TMT10)	24.84	0.0520031	0.399356	1	32		Unique	Used	1.11617	1.23301	0.929191	0.840272	0.825828	1.02627	1.27612	0.911908	0.802878	1.13929	57889.7	74819	71921	48025.4	91252.7	50537	54203.2	63634.9	77782.4	79018.9	2	615.416	1229.83	1.81637	31.7424	2333	2333	MS2	10/48	UoS_BM_TMT_B_HCD_120M_35%.raw
A0A060YB09	4.24	1	165	17.8378	8.90967	0		0			0			0			0			0			0			0			0			0			0		Uncharacterized protein OS=Oncorhynchus mykiss GN=GSONMT00051906001 PE=4 SV=1 - [A0A060YB09_ONCMY]
	Sequence	Protein Accessions	# Proteins	# Protein Groups	Activation Type	Modifications	IonScore	Exp Value	Δ Score	Rank	Identity High	Homology Threshold	Quan Info	Quan Usage	127/(126+127+128+129+130+131+127N+128N+129N+130N)	127N/(126+127+128+129+130+131+127N+128N+129N+130N)	128/(126+127+128+129+130+131+127N+128N+129N+130N)	128N/(126+127+128+129+130+131+127N+128N+129N+130N)	129/(126+127+128+129+130+131+127N+128N+129N+130N)	129N/(126+127+128+129+130+131+127N+128N+129N+130N)	130/(126+127+128+129+130+131+127N+128N+129N+130N)	130N/(126+127+128+129+130+131+127N+128N+129N+130N)	131/(126+127+128+129+130+131+127N+128N+129N+130N)	126/(126+127+128+129+130+131+127N+128N+129N+130N)	126	127	128	129	130	131	127N	128N	129N	130N	Charge	m/z [Da]	MH+ [Da]	ΔM [ppm]	RT [min]	First Scan	Last Scan	MS Order	Ions Matched	Spectrum File	Annotation
	lVIGDHk	A0A060YB09	2	1	HCD	N-Term(TMT10) K7(TMT10)	24.24	0.0749641		2	32		Redundant	Not Used	0.999565	0.940356	1.0267	0.991087	1.03242	1.12268	1.1468	1.01661	0.777823	0.827197	32946.8	52520.6	62291.8	47062.2	64280.1	38377.4	32403	58833.2	66698	69051	2	620.395	1239.78	0.848241	20.6897	1421	1421	MS2	5/48	UoS_BM_TMT_B_HCD_120M_35%.raw
A0A076NYA6	5.07	1	138	16.4798	5.41455	0		0			0			0			0			0			0			0			0			0			0		Uncharacterized protein OS=Flavobacterium psychrophilum GN=FPSM_00851 PE=4 SV=1 - [A0A076NYA6_FLAPS]
	Sequence	Protein Accessions	# Proteins	# Protein Groups	Activation Type	Modifications	IonScore	Exp Value	Δ Score	Rank	Identity High	Homology Threshold	Quan Info	Quan Usage	127/(126+127+128+129+130+131+127N+128N+129N+130N)	127N/(126+127+128+129+130+131+127N+128N+129N+130N)	128/(126+127+128+129+130+131+127N+128N+129N+130N)	128N/(126+127+128+129+130+131+127N+128N+129N+130N)	129/(126+127+128+129+130+131+127N+128N+129N+130N)	129N/(126+127+128+129+130+131+127N+128N+129N+130N)	130/(126+127+128+129+130+131+127N+128N+129N+130N)	130N/(126+127+128+129+130+131+127N+128N+129N+130N)	131/(126+127+128+129+130+131+127N+128N+129N+130N)	126/(126+127+128+129+130+131+127N+128N+129N+130N)	126	127	128	129	130	131	127N	128N	129N	130N	Charge	m/z [Da]	MH+ [Da]	ΔM [ppm]	RT [min]	First Scan	Last Scan	MS Order	Ions Matched	Spectrum File	Annotation
	eLGILIk	A0A076NYA6	1	1	HCD	N-Term(TMT10) K7(TMT10)	21.25	0.0813635		2	30		Redundant	Not Used	1.33956	1.13327	0.929082	1.31715	1.03847	0.713189	0.5997	0.845819	1.01607	1.24444	9512.86	13508.7	10818.6	9085.35	6451.44	9621.66	7494.79	15006.5	8131.93	11026.2	2	622.424	1243.84	1.77581	28.3795	2078	2078	MS2	8/48	UoS_BM_TMT_B_HCD_120M_35%.raw
A0A060Y6S3	5.76	1	139	15.0934	6.53662	0	1.0939	1		0.990979	1		0.854789	1		1.0016	1		1.29874	1		0.911147	1		0.731533	1		0.916738	1		1.02828	1		1.36034	1		Profilin OS=Oncorhynchus mykiss GN=GSONMT00023010001 PE=3 SV=1 - [A0A060Y6S3_ONCMY]
	Sequence	Protein Accessions	# Proteins	# Protein Groups	Activation Type	Modifications	IonScore	Exp Value	Δ Score	Rank	Identity High	Homology Threshold	Quan Info	Quan Usage	127/(126+127+128+129+130+131+127N+128N+129N+130N)	127N/(126+127+128+129+130+131+127N+128N+129N+130N)	128/(126+127+128+129+130+131+127N+128N+129N+130N)	128N/(126+127+128+129+130+131+127N+128N+129N+130N)	129/(126+127+128+129+130+131+127N+128N+129N+130N)	129N/(126+127+128+129+130+131+127N+128N+129N+130N)	130/(126+127+128+129+130+131+127N+128N+129N+130N)	130N/(126+127+128+129+130+131+127N+128N+129N+130N)	131/(126+127+128+129+130+131+127N+128N+129N+130N)	126/(126+127+128+129+130+131+127N+128N+129N+130N)	126	127	128	129	130	131	127N	128N	129N	130N	Charge	m/z [Da]	MH+ [Da]	ΔM [ppm]	RT [min]	First Scan	Last Scan	MS Order	Ions Matched	Spectrum File	Annotation
	aLVLVMGk	A0A060Y6S3	2	1	HCD	N-Term(TMT10) K8(TMT10)	25.15	0.0698049	1	1	33		Unique	Used	1.0939	0.990979	0.854789	1.0016	1.29874	0.911147	0.731533	0.916738	1.02828	1.36034	46736.1	49579.1	44734.8	51067	35369.2	43762.8	29455	51287	46692.4	53710.7	2	644.926	1288.85	1.7636	29.9211	2195	2195	MS2	11/56	UoS_BM_TMT_B_HCD_120M_35%.raw
C1BI45	25.5	3	149	16.3671	10.0229	0	0.838928	3	3.62043	1.05382	3	0.576311	1.06192	3	13.8826	1.02729	3	0.729693	1.2362	3	0.221823	0.767268	3	46.5748	0.756163	3	0.527444	0.949281	3	0.868513	1.134	3	27.5013	1.37492	3	20.8729	40S ribosomal protein S25 OS=Oncorhynchus mykiss GN=RS25 PE=2 SV=1 - [C1BI45_ONCMY]
	Sequence	Protein Accessions	# Proteins	# Protein Groups	Activation Type	Modifications	IonScore	Exp Value	Δ Score	Rank	Identity High	Homology Threshold	Quan Info	Quan Usage	127/(126+127+128+129+130+131+127N+128N+129N+130N)	127N/(126+127+128+129+130+131+127N+128N+129N+130N)	128/(126+127+128+129+130+131+127N+128N+129N+130N)	128N/(126+127+128+129+130+131+127N+128N+129N+130N)	129/(126+127+128+129+130+131+127N+128N+129N+130N)	129N/(126+127+128+129+130+131+127N+128N+129N+130N)	130/(126+127+128+129+130+131+127N+128N+129N+130N)	130N/(126+127+128+129+130+131+127N+128N+129N+130N)	131/(126+127+128+129+130+131+127N+128N+129N+130N)	126/(126+127+128+129+130+131+127N+128N+129N+130N)	126	127	128	129	130	131	127N	128N	129N	130N	Charge	m/z [Da]	MH+ [Da]	ΔM [ppm]	RT [min]	First Scan	Last Scan	MS Order	Ions Matched	Spectrum File	Annotation
	lITPAVVSER	C1BI45	4	1	HCD	N-Term(TMT10)	22.58	0.166727	0.436227	1	34		Unique	Used	0.838928	1.05792	0.838003	1.02223	1.23805	1.1243	0.756163	0.786312	1.34435	1.18135	18174	17026	19638.2	21798.4	16371	25619.9	14080.4	23438.6	25799.3	20629.1	2	657.404	1313.8	1.42915	25.1705	1816	1816	MS2	5/72	UoS_BM_TMT_B_HCD_120M_35%.raw
	gPEEEGGVVVPDkPEkPEk	C1BI45	3	1	HCD	N-Term(TMT10) K13(TMT10) K16(TMT10) K19(TMT10)	17.07	0.298431	1	1	31		Unique	Used	0.818442	1.05382	1.06192	1.02729	1.2362	0.767268	0.753473	0.954842	1.134	1.37492	36857.2	28943.4	43363.1	37927	28425	37657.5	24440.1	41043.8	30679.4	43650.5	4	734.925	2936.68	1.25121	21.8687	1528	1528	MS2	8/168	UoS_BM_TMT_B_HCD_120M_35%.raw
	lNNLVLFDk	C1BI45	4	1	HCD	N-Term(TMT10) K9(TMT10)	12.76	1.54397	1	1	34	25	Unique	Used	1.00162	0.993557	1.16135	1.10654	1.07256	0.526237	0.880305	0.949281	0.680597	1.85529	7714.71	5494.45	7356.22	5104.35	5151.43	3505.81	3574.29	6857.77	3263.93	6731.53	2	767.476	1533.94	2.11082	32.2242	2366	2366	MS2	6/92	UoS_BM_TMT_B_HCD_120M_35%.raw
A0A076P403	0.66	2	1208	134.56	9.17334	0		0			0			0			0			0			0			0			0			0			0		Cation efflux system plasma membrane protein OS=Flavobacterium psychrophilum GN=FPSM_01492 PE=3 SV=1 - [A0A076P403_FLAPS]
	Sequence	Protein Accessions	# Proteins	# Protein Groups	Activation Type	Modifications	IonScore	Exp Value	Δ Score	Rank	Identity High	Homology Threshold	Quan Info	Quan Usage	127/(126+127+128+129+130+131+127N+128N+129N+130N)	127N/(126+127+128+129+130+131+127N+128N+129N+130N)	128/(126+127+128+129+130+131+127N+128N+129N+130N)	128N/(126+127+128+129+130+131+127N+128N+129N+130N)	129/(126+127+128+129+130+131+127N+128N+129N+130N)	129N/(126+127+128+129+130+131+127N+128N+129N+130N)	130/(126+127+128+129+130+131+127N+128N+129N+130N)	130N/(126+127+128+129+130+131+127N+128N+129N+130N)	131/(126+127+128+129+130+131+127N+128N+129N+130N)	126/(126+127+128+129+130+131+127N+128N+129N+130N)	126	127	128	129	130	131	127N	128N	129N	130N	Charge	m/z [Da]	MH+ [Da]	ΔM [ppm]	RT [min]	First Scan	Last Scan	MS Order	Ions Matched	Spectrum File	Annotation
	qLLVAQAk	A0A076P403	1	1	HCD	N-Term(TMT10) K8(TMT10)	23.7	0.0543889		2	31		Redundant	Not Used	0.849497	0.595755	0.972522	1.20185	1.26692	1.13238	0.895756	0.692109	1.25424	1.12536	14446.2	14385.9	19017	18613.2	16182.2	19944.9	6616.34	22994.2	21682.3	15151.1	2	664.938	1328.87	2.28857	24.5077	1758	1758	MS2	8/84	UoS_BM_TMT_B_HCD_120M_35%.raw
	qLLVAQAk	A0A076P403	1	1	HCD	N-Term(TMT10) K8(TMT10)	22.18	0.0786943		2	31		Redundant	Not Used	0.997942	0.826279	1.16435	1.10442	0.968229	0.93854	1.00088	0.836041	1.23124	0.849167	15741.5	24404.7	32879.1	20542	26111	28273.8	13251.6	30513.8	25951.2	26429.6	2	664.938	1328.87	0.910663	24.5343	1760	1760	MS2	8/84	UoS_BM_TMT_B_HCD_120M_35%.raw
A0A060WYM7	2.03	2	837	93.0445	6.43018	0	1.11322	2	23.3863	1.01969	2	37.5022	0.886767	2	12.2581	1.0459	2	9.58801	1.49288	2	10.5505	0.888071	2	26.5175	0.742514	2	13.4044	0.792543	2	32.6903	0.905247	2	15.9583	1.19917	2	35.9434	Uncharacterized protein OS=Oncorhynchus mykiss GN=GSONMT00053690001 PE=4 SV=1 - [A0A060WYM7_ONCMY]
	Sequence	Protein Accessions	# Proteins	# Protein Groups	Activation Type	Modifications	IonScore	Exp Value	Δ Score	Rank	Identity High	Homology Threshold	Quan Info	Quan Usage	127/(126+127+128+129+130+131+127N+128N+129N+130N)	127N/(126+127+128+129+130+131+127N+128N+129N+130N)	128/(126+127+128+129+130+131+127N+128N+129N+130N)	128N/(126+127+128+129+130+131+127N+128N+129N+130N)	129/(126+127+128+129+130+131+127N+128N+129N+130N)	129N/(126+127+128+129+130+131+127N+128N+129N+130N)	130/(126+127+128+129+130+131+127N+128N+129N+130N)	130N/(126+127+128+129+130+131+127N+128N+129N+130N)	131/(126+127+128+129+130+131+127N+128N+129N+130N)	126/(126+127+128+129+130+131+127N+128N+129N+130N)	126	127	128	129	130	131	127N	128N	129N	130N	Charge	m/z [Da]	MH+ [Da]	ΔM [ppm]	RT [min]	First Scan	Last Scan	MS Order	Ions Matched	Spectrum File	Annotation
	gVQYLNEIk	A0A060WYM7	4	1	HCD	N-Term(TMT10) K9(TMT10)	27.46	0.0685588	0.628551	1	35		Unique	Used	0.951385	1.30974	0.963111	1.11573	1.60289	1.061	0.678411	0.636829	1.00791	0.943189	12681.3	16874.8	19725.4	24665	12836.5	16787.3	15234.9	22357.9	21278.2	14601.6	2	761.457	1521.91	1.98224	25.5997	1852	1852	MS2	8/88	UoS_BM_TMT_B_HCD_120M_35%.raw
	fFDPATGk	A0A060WYM7	4	1	HCD	N-Term(TMT10) K8(TMT10)	10.6	3.69289	1	1	36	23	Unique	Used	1.30258	0.793876	0.816476	0.980448	1.39041	0.743325	0.812674	0.98633	0.813037	1.52463	10556.1	11897.5	8611.18	11017.8	7918.45	6973.3	4755.32	10117.4	7676.59	11645.8	2	670.885	1340.76	1.65143	26.653	1938	1938	MS2	5/56	UoS_BM_TMT_B_HCD_120M_35%.raw
A0A060Z3Z2	3.44	3	523	59.4673	6.23975	0	0.938243	3	15.788	1.74611	2	58.639	1.27308	3	27.6911	1.38355	3	42.7411	1.37868	3	28.9592	1.02182	2	1.2291	1.1751	2	11.0344	1.14926	2	8.63843	1.08777	2	21.7181	1.151	2	40.2901	Uncharacterized protein (Fragment) OS=Oncorhynchus mykiss GN=GSONMT00060860001 PE=4 SV=1 - [A0A060Z3Z2_ONCMY]
	Sequence	Protein Accessions	# Proteins	# Protein Groups	Activation Type	Modifications	IonScore	Exp Value	Δ Score	Rank	Identity High	Homology Threshold	Quan Info	Quan Usage	127/(126+127+128+129+130+131+127N+128N+129N+130N)	127N/(126+127+128+129+130+131+127N+128N+129N+130N)	128/(126+127+128+129+130+131+127N+128N+129N+130N)	128N/(126+127+128+129+130+131+127N+128N+129N+130N)	129/(126+127+128+129+130+131+127N+128N+129N+130N)	129N/(126+127+128+129+130+131+127N+128N+129N+130N)	130/(126+127+128+129+130+131+127N+128N+129N+130N)	130N/(126+127+128+129+130+131+127N+128N+129N+130N)	131/(126+127+128+129+130+131+127N+128N+129N+130N)	126/(126+127+128+129+130+131+127N+128N+129N+130N)	126	127	128	129	130	131	127N	128N	129N	130N	Charge	m/z [Da]	MH+ [Da]	ΔM [ppm]	RT [min]	First Scan	Last Scan	MS Order	Ions Matched	Spectrum File	Annotation
	fPVSILQNGSK	A0A060Z3Z2	1	1	HCD	N-Term(TMT10)	20.44	0.454536	0.0572407	1	37		Unique	Used	0.838331		1.27308	1.38355	0.966054	1.03032	1.26581	1.21817	1.25872			1955.81	3429.51	1955.29	3150.3	2757.5		3646.69	2717.84	3673.79	2	709.917	1418.83	3.83559	34.1963	2505	2505	MS2	4/96	UoS_BM_TMT_B_HCD_120M_35%.raw
	fPVSILQNGSK	A0A060Z3Z2	1	1	HCD	N-Term(TMT10)	14.19	1.91676	0.124031	1	37	26	Unique	Used	0.938243	1.18711	1.0353	0.542014	1.37868	1.01338	1.09089	1.08425	0.940031	0.879957	3686.33	5185.16	6606.63	6610.13	6431.35	4878.27	4302.43	3384.16	6332.26	7745.88	2	709.917	1418.83	3.83559	34.1098	2498	2498	MS2	4/96	UoS_BM_TMT_B_HCD_120M_35%.raw
	ICISQLk	A0A060Z3Z2	1	1	HCD	K7(TMT10)	12.57	4.12246	1	4	38	25	Unique	Used	1.85112	2.56833	1.61204	1.78241	1.64798					1.50553	3384.45	5489.68	5520.23	4239.97			4995.05	5971.91			2	517.319	1033.63	2.34247	16.525	1049	1049	MS2	2/56	UoS_BM_TMT_B_HCD_120M_35%.raw
A0A060YX64	3.52	1	256	27.9987	9.5249	0	1.15265	1		1.02539	1		0.874661	1		0.980056	1		1.07432	1		0.936898	1		0.97175	1		0.861276	1		1.19001	1		1.02951	1		Uncharacterized protein OS=Oncorhynchus mykiss GN=GSONMT00060750001 PE=3 SV=1 - [A0A060YX64_ONCMY]
	Sequence	Protein Accessions	# Proteins	# Protein Groups	Activation Type	Modifications	IonScore	Exp Value	Δ Score	Rank	Identity High	Homology Threshold	Quan Info	Quan Usage	127/(126+127+128+129+130+131+127N+128N+129N+130N)	127N/(126+127+128+129+130+131+127N+128N+129N+130N)	128/(126+127+128+129+130+131+127N+128N+129N+130N)	128N/(126+127+128+129+130+131+127N+128N+129N+130N)	129/(126+127+128+129+130+131+127N+128N+129N+130N)	129N/(126+127+128+129+130+131+127N+128N+129N+130N)	130/(126+127+128+129+130+131+127N+128N+129N+130N)	130N/(126+127+128+129+130+131+127N+128N+129N+130N)	131/(126+127+128+129+130+131+127N+128N+129N+130N)	126/(126+127+128+129+130+131+127N+128N+129N+130N)	126	127	128	129	130	131	127N	128N	129N	130N	Charge	m/z [Da]	MH+ [Da]	ΔM [ppm]	RT [min]	First Scan	Last Scan	MS Order	Ions Matched	Spectrum File	Annotation
	dGSDIMLLk	A0A060YX64	1	1	HCD	N-Term(TMT10) K9(TMT10)	26.25	0.117383	0.152	1	36		Unique	Used	1.15265	1.02539	0.874661	0.980056	1.07432	0.936898	0.97175	0.861276	1.19001	1.02951	28353	41877.4	36693.5	33862.2	37662.5	40598.6	24431.4	40227.7	38486.9	40450.2	2	725.42	1449.83	-3.53112	25.0073	1802	1802	MS2	5/64	UoS_BM_TMT_B_HCD_120M_35%.raw
A7IZV3	4.52	2	155	17.5308	9.48096	0		0			0			0			0			0			0			0			0			0			0		Corticotropin-releasing factor (Fragment) OS=Salvelinus namaycush PE=2 SV=1 - [A7IZV3_SALNM]
	Sequence	Protein Accessions	# Proteins	# Protein Groups	Activation Type	Modifications	IonScore	Exp Value	Δ Score	Rank	Identity High	Homology Threshold	Quan Info	Quan Usage	127/(126+127+128+129+130+131+127N+128N+129N+130N)	127N/(126+127+128+129+130+131+127N+128N+129N+130N)	128/(126+127+128+129+130+131+127N+128N+129N+130N)	128N/(126+127+128+129+130+131+127N+128N+129N+130N)	129/(126+127+128+129+130+131+127N+128N+129N+130N)	129N/(126+127+128+129+130+131+127N+128N+129N+130N)	130/(126+127+128+129+130+131+127N+128N+129N+130N)	130N/(126+127+128+129+130+131+127N+128N+129N+130N)	131/(126+127+128+129+130+131+127N+128N+129N+130N)	126/(126+127+128+129+130+131+127N+128N+129N+130N)	126	127	128	129	130	131	127N	128N	129N	130N	Charge	m/z [Da]	MH+ [Da]	ΔM [ppm]	RT [min]	First Scan	Last Scan	MS Order	Ions Matched	Spectrum File	Annotation
	lIAFLPR	A7IZV3	1	1	HCD	N-Term(TMT10)	22.03	0.15446		2	33		Redundant	Not Used	0.895322	1.03211	1.04817	1.06527	0.89389	1.01719	0.995015	1.12617	1.00862	0.798844	16395.4	24241.2	32769.7	20997	28739.3	25643.5	18326.3	32585.6	31139.7	39416	2	529.851	1058.69	2.20691	30.1487	2213	2213	MS2	5/48	UoS_BM_TMT_B_HCD_120M_35%.raw
	lIAFLPR	A7IZV3	1	1	HCD	N-Term(TMT10)	16.82	0.512645		3	33		Redundant	Not Used	0.937566	0.948164	0.923086	1.03158	0.885364	1.16177	1.03028	1.19418	0.955062	0.751332	30503.6	50215.4	57087.9	41139.1	58865.4	48033.3	33303.8	62420.9	70354.6	82679.9	2	529.851	1058.69	2.20691	30.0843	2208	2208	MS2	10/48	UoS_BM_TMT_B_HCD_120M_35%.raw
A0A060Y573	2.7	1	296	33.709	6.04932	0	0.974627	1		0.970306	1		0.999914	1		1.10446	1		0.920911	1		0.87197	1		1.02113	1		0.971676	1		1.23973	1		0.888878	1		Uncharacterized protein OS=Oncorhynchus mykiss GN=GSONMT00022156001 PE=4 SV=1 - [A0A060Y573_ONCMY]
	Sequence	Protein Accessions	# Proteins	# Protein Groups	Activation Type	Modifications	IonScore	Exp Value	Δ Score	Rank	Identity High	Homology Threshold	Quan Info	Quan Usage	127/(126+127+128+129+130+131+127N+128N+129N+130N)	127N/(126+127+128+129+130+131+127N+128N+129N+130N)	128/(126+127+128+129+130+131+127N+128N+129N+130N)	128N/(126+127+128+129+130+131+127N+128N+129N+130N)	129/(126+127+128+129+130+131+127N+128N+129N+130N)	129N/(126+127+128+129+130+131+127N+128N+129N+130N)	130/(126+127+128+129+130+131+127N+128N+129N+130N)	130N/(126+127+128+129+130+131+127N+128N+129N+130N)	131/(126+127+128+129+130+131+127N+128N+129N+130N)	126/(126+127+128+129+130+131+127N+128N+129N+130N)	126	127	128	129	130	131	127N	128N	129N	130N	Charge	m/z [Da]	MH+ [Da]	ΔM [ppm]	RT [min]	First Scan	Last Scan	MS Order	Ions Matched	Spectrum File	Annotation
	aSILDLLR	A0A060Y573	1	1	HCD	N-Term(TMT10)	23.73	0.135989	0.386431	1	35		Unique	Used	0.974627	0.970306	0.999914	1.10446	0.920911	0.87197	1.02113	0.971676	1.23973	0.888878	70457	101914	120733	83543.4	113907	121731	66539.7	130479	103095	131345	2	565.362	1129.72	1.30346	33.7164	2471	2471	MS2	11/56	UoS_BM_TMT_B_HCD_120M_35%.raw
A0A060XZQ6	4.19	1	167	19.2541	10.0376	0	0.977081	1		1.28461	1		0.977698	1		1.21449	1		0.845458	1		0.976419	1		0.77674	1		1.07437	1		0.96198	1		0.927015	1		Uncharacterized protein OS=Oncorhynchus mykiss GN=GSONMT00032092001 PE=3 SV=1 - [A0A060XZQ6_ONCMY]
	Sequence	Protein Accessions	# Proteins	# Protein Groups	Activation Type	Modifications	IonScore	Exp Value	Δ Score	Rank	Identity High	Homology Threshold	Quan Info	Quan Usage	127/(126+127+128+129+130+131+127N+128N+129N+130N)	127N/(126+127+128+129+130+131+127N+128N+129N+130N)	128/(126+127+128+129+130+131+127N+128N+129N+130N)	128N/(126+127+128+129+130+131+127N+128N+129N+130N)	129/(126+127+128+129+130+131+127N+128N+129N+130N)	129N/(126+127+128+129+130+131+127N+128N+129N+130N)	130/(126+127+128+129+130+131+127N+128N+129N+130N)	130N/(126+127+128+129+130+131+127N+128N+129N+130N)	131/(126+127+128+129+130+131+127N+128N+129N+130N)	126/(126+127+128+129+130+131+127N+128N+129N+130N)	126	127	128	129	130	131	127N	128N	129N	130N	Charge	m/z [Da]	MH+ [Da]	ΔM [ppm]	RT [min]	First Scan	Last Scan	MS Order	Ions Matched	Spectrum File	Annotation
	fLPMFDR	A0A060XZQ6	1	1	HCD	N-Term(TMT10)	28.62	0.0546869	0.192872	1	35		Unique	Used	0.977081	1.28461	0.977698	1.21449	0.845458	0.976419	0.77674	1.07437	0.96198	0.927015	9624.85	13383	15463	10046.4	11349.3	12372.7	11539	18793.5	15121.6	19022.7	2	577.816	1154.63	1.96465	31.8277	2339	2339	MS2	5/48	UoS_BM_TMT_B_HCD_120M_35%.raw
A0A060X257	2.17	1	414	47.255	9.0415	0		0			0			0			0			0			0			0			0			0			0		Uncharacterized protein OS=Oncorhynchus mykiss GN=GSONMT00042738001 PE=3 SV=1 - [A0A060X257_ONCMY]
	Sequence	Protein Accessions	# Proteins	# Protein Groups	Activation Type	Modifications	IonScore	Exp Value	Δ Score	Rank	Identity High	Homology Threshold	Quan Info	Quan Usage	127/(126+127+128+129+130+131+127N+128N+129N+130N)	127N/(126+127+128+129+130+131+127N+128N+129N+130N)	128/(126+127+128+129+130+131+127N+128N+129N+130N)	128N/(126+127+128+129+130+131+127N+128N+129N+130N)	129/(126+127+128+129+130+131+127N+128N+129N+130N)	129N/(126+127+128+129+130+131+127N+128N+129N+130N)	130/(126+127+128+129+130+131+127N+128N+129N+130N)	130N/(126+127+128+129+130+131+127N+128N+129N+130N)	131/(126+127+128+129+130+131+127N+128N+129N+130N)	126/(126+127+128+129+130+131+127N+128N+129N+130N)	126	127	128	129	130	131	127N	128N	129N	130N	Charge	m/z [Da]	MH+ [Da]	ΔM [ppm]	RT [min]	First Scan	Last Scan	MS Order	Ions Matched	Spectrum File	Annotation
	KLFTDLFDR	A0A060X257	1	1	HCD		23.1	0.194932		2	35		No Quan Labels	Not Used											9624.85	13383	15463	10046.4	11349.3	12372.7	11539	18793.5	15121.6	19022.7	2	577.816	1154.63	4.15757	31.8277	2339	2339	MS2	4/96	UoS_BM_TMT_B_HCD_120M_35%.raw
A0A060X1E0	0.43	2	2334	254.848	8.26514	0		0			0			0			0			0			0			0			0			0			0		Uncharacterized protein OS=Oncorhynchus mykiss GN=GSONMT00062790001 PE=4 SV=1 - [A0A060X1E0_ONCMY]
	Sequence	Protein Accessions	# Proteins	# Protein Groups	Activation Type	Modifications	IonScore	Exp Value	Δ Score	Rank	Identity High	Homology Threshold	Quan Info	Quan Usage	127/(126+127+128+129+130+131+127N+128N+129N+130N)	127N/(126+127+128+129+130+131+127N+128N+129N+130N)	128/(126+127+128+129+130+131+127N+128N+129N+130N)	128N/(126+127+128+129+130+131+127N+128N+129N+130N)	129/(126+127+128+129+130+131+127N+128N+129N+130N)	129N/(126+127+128+129+130+131+127N+128N+129N+130N)	130/(126+127+128+129+130+131+127N+128N+129N+130N)	130N/(126+127+128+129+130+131+127N+128N+129N+130N)	131/(126+127+128+129+130+131+127N+128N+129N+130N)	126/(126+127+128+129+130+131+127N+128N+129N+130N)	126	127	128	129	130	131	127N	128N	129N	130N	Charge	m/z [Da]	MH+ [Da]	ΔM [ppm]	RT [min]	First Scan	Last Scan	MS Order	Ions Matched	Spectrum File	Annotation
	KTTKPQPLTR	A0A060X1E0	1	1	HCD		23.06	0.164358	0.218994	1	35		No Quan Labels	Not Used											188937	221094	193859	192334	172451	145239	108356	187624	226472	197578	2	585.351	1169.7	-4.28773	18.3689	1209	1209	MS2	4/108	UoS_BM_TMT_B_HCD_120M_35%.raw
	KTTKPQPLTR	A0A060X1E0	1	1	HCD		13.94	1.34212		2	35	27	No Quan Labels	Not Used											243504	288383	263523	250996	228762	182820	159592	216619	276692	278177	2	585.351	1169.7	-3.97465	18.3271	1205	1205	MS2	4/108	UoS_BM_TMT_B_HCD_120M_35%.raw
A0A060WSU1	0.98	2	1020	117.731	9.15869	0		0			0			0			0			0			0			0			0			0			0		Beta-1,4-N-acetylgalactosaminyltransferase OS=Oncorhynchus mykiss GN=GSONMT00003734001 PE=3 SV=1 - [A0A060WSU1_ONCMY]
	Sequence	Protein Accessions	# Proteins	# Protein Groups	Activation Type	Modifications	IonScore	Exp Value	Δ Score	Rank	Identity High	Homology Threshold	Quan Info	Quan Usage	127/(126+127+128+129+130+131+127N+128N+129N+130N)	127N/(126+127+128+129+130+131+127N+128N+129N+130N)	128/(126+127+128+129+130+131+127N+128N+129N+130N)	128N/(126+127+128+129+130+131+127N+128N+129N+130N)	129/(126+127+128+129+130+131+127N+128N+129N+130N)	129N/(126+127+128+129+130+131+127N+128N+129N+130N)	130/(126+127+128+129+130+131+127N+128N+129N+130N)	130N/(126+127+128+129+130+131+127N+128N+129N+130N)	131/(126+127+128+129+130+131+127N+128N+129N+130N)	126/(126+127+128+129+130+131+127N+128N+129N+130N)	126	127	128	129	130	131	127N	128N	129N	130N	Charge	m/z [Da]	MH+ [Da]	ΔM [ppm]	RT [min]	First Scan	Last Scan	MS Order	Ions Matched	Spectrum File	Annotation
	QTSREIQTSR	A0A060WSU1	1	1	HCD		20.31	0.298886	0.256032	1	35		No Quan Labels	Not Used											16509.8	17973.5	19001.5	16170.9	22212.8	23761.5	18019	23937.8	29504.1	29434.5	2	603.31	1205.61	-8.39782	18.4353	1215	1215	MS2	4/108	UoS_BM_TMT_B_HCD_120M_35%.raw
	QTSREIQTSR	A0A060WSU1	1	1	HCD		20.27	0.300711	0.410952	1	35		No Quan Labels	Not Used											44491.6	54726	56550.1	50744.1	56994.5	33201.8	39765.7	39929.2	69906.7	61444.5	2	603.31	1205.61	-8.60032	18.4963	1220	1220	MS2	4/108	UoS_BM_TMT_B_HCD_120M_35%.raw
A0A060YZC2	8.05	3	149	17.0363	11.5171	0		0			0			0		4.16697	1			0			0		4.94369	1			0			0			0		Uncharacterized protein (Fragment) OS=Oncorhynchus mykiss GN=GSONMT00024632001 PE=4 SV=1 - [A0A060YZC2_ONCMY]
	Sequence	Protein Accessions	# Proteins	# Protein Groups	Activation Type	Modifications	IonScore	Exp Value	Δ Score	Rank	Identity High	Homology Threshold	Quan Info	Quan Usage	127/(126+127+128+129+130+131+127N+128N+129N+130N)	127N/(126+127+128+129+130+131+127N+128N+129N+130N)	128/(126+127+128+129+130+131+127N+128N+129N+130N)	128N/(126+127+128+129+130+131+127N+128N+129N+130N)	129/(126+127+128+129+130+131+127N+128N+129N+130N)	129N/(126+127+128+129+130+131+127N+128N+129N+130N)	130/(126+127+128+129+130+131+127N+128N+129N+130N)	130N/(126+127+128+129+130+131+127N+128N+129N+130N)	131/(126+127+128+129+130+131+127N+128N+129N+130N)	126/(126+127+128+129+130+131+127N+128N+129N+130N)	126	127	128	129	130	131	127N	128N	129N	130N	Charge	m/z [Da]	MH+ [Da]	ΔM [ppm]	RT [min]	First Scan	Last Scan	MS Order	Ions Matched	Spectrum File	Annotation
	iFNEIk	A0A060YZC2	1	1	HCD	N-Term(TMT10) K6(TMT10)	20.88	0.247833		2	34		Redundant	Not Used	1.05396	0.92895	1.03389	1.08934	1.44526	0.859066	0.710221	0.84665	0.998424	1.15961	126576	151766	171907	180549	109098	135003	87724.4	177219	139868	157599	2	611.385	1221.76	1.41883	26.542	1929	1929	MS2	8/52	UoS_BM_TMT_B_HCD_120M_35%.raw
	iFNEIk	A0A060YZC2	1	1	HCD	N-Term(TMT10) K6(TMT10)	17.88	0.494491		2	34		Redundant	Not Used	1.24736	0.840619	1.06363	1.01755	1.46694	0.76264	0.761704	0.709306	1.00681	1.31298	221273	277317	273050	282941	180653	210189	122563	255585	191709	203852	2	611.385	1221.76	1.51874	26.6083	1934	1934	MS2	4/52	UoS_BM_TMT_B_HCD_120M_35%.raw
	kAVPVR	A0A060YZC2	1	1	HCD	N-Term(TMT10) K1(TMT10)	10.36	1.01249	1	3	30	23	Unique	Used				4.16697			4.94369								1668.12			1489.08			2	564.382	1127.76	-8.65775	21.8809	1529	1529	MS2	2/60	UoS_BM_TMT_B_HCD_120M_35%.raw
A0A076NZB6	0.92	3	1418	167.467	5.61768	0		0			0			0			0			0			0			0			0			0			0		Putative cytosolic protein OS=Flavobacterium psychrophilum GN=FPSM_00430 PE=4 SV=1 - [A0A076NZB6_FLAPS]
	Sequence	Protein Accessions	# Proteins	# Protein Groups	Activation Type	Modifications	IonScore	Exp Value	Δ Score	Rank	Identity High	Homology Threshold	Quan Info	Quan Usage	127/(126+127+128+129+130+131+127N+128N+129N+130N)	127N/(126+127+128+129+130+131+127N+128N+129N+130N)	128/(126+127+128+129+130+131+127N+128N+129N+130N)	128N/(126+127+128+129+130+131+127N+128N+129N+130N)	129/(126+127+128+129+130+131+127N+128N+129N+130N)	129N/(126+127+128+129+130+131+127N+128N+129N+130N)	130/(126+127+128+129+130+131+127N+128N+129N+130N)	130N/(126+127+128+129+130+131+127N+128N+129N+130N)	131/(126+127+128+129+130+131+127N+128N+129N+130N)	126/(126+127+128+129+130+131+127N+128N+129N+130N)	126	127	128	129	130	131	127N	128N	129N	130N	Charge	m/z [Da]	MH+ [Da]	ΔM [ppm]	RT [min]	First Scan	Last Scan	MS Order	Ions Matched	Spectrum File	Annotation
	iFNELk	A0A076NZB6	1	1	HCD	N-Term(TMT10) K6(TMT10)	20.88	0.247833		3	34		Redundant	Not Used	1.05396	0.92895	1.03389	1.08934	1.44526	0.859066	0.710221	0.84665	0.998424	1.15961	126576	151766	171907	180549	109098	135003	87724.4	177219	139868	157599	2	611.385	1221.76	1.41883	26.542	1929	1929	MS2	8/52	UoS_BM_TMT_B_HCD_120M_35%.raw
	iFNELk	A0A076NZB6	1	1	HCD	N-Term(TMT10) K6(TMT10)	17.88	0.494491		3	34		Redundant	Not Used	1.24736	0.840619	1.06363	1.01755	1.46694	0.76264	0.761704	0.709306	1.00681	1.31298	221273	277317	273050	282941	180653	210189	122563	255585	191709	203852	2	611.385	1221.76	1.51874	26.6083	1934	1934	MS2	4/52	UoS_BM_TMT_B_HCD_120M_35%.raw
	aIDILIk	A0A076NZB6	1	1	HCD	N-Term(TMT10) K7(TMT10)	17.18	0.207697		3	30		Redundant	Not Used	1.33956	1.13327	0.929082	1.31715	1.03847	0.713189	0.5997	0.845819	1.01607	1.24444	9512.86	13508.7	10818.6	9085.35	6451.44	9621.66	7494.79	15006.5	8131.93	11026.2	2	622.424	1243.84	1.77581	28.3795	2078	2078	MS2	4/48	UoS_BM_TMT_B_HCD_120M_35%.raw
A0A177LK56	4.12	3	170	19.4991	7.23975	0		0			0			0			0			0			0			0			0			0			0		Nitroreductase OS=Chryseobacterium sp. J200 GN=AXA65_16205 PE=4 SV=1 - [A0A177LK56_9FLAO]
	Sequence	Protein Accessions	# Proteins	# Protein Groups	Activation Type	Modifications	IonScore	Exp Value	Δ Score	Rank	Identity High	Homology Threshold	Quan Info	Quan Usage	127/(126+127+128+129+130+131+127N+128N+129N+130N)	127N/(126+127+128+129+130+131+127N+128N+129N+130N)	128/(126+127+128+129+130+131+127N+128N+129N+130N)	128N/(126+127+128+129+130+131+127N+128N+129N+130N)	129/(126+127+128+129+130+131+127N+128N+129N+130N)	129N/(126+127+128+129+130+131+127N+128N+129N+130N)	130/(126+127+128+129+130+131+127N+128N+129N+130N)	130N/(126+127+128+129+130+131+127N+128N+129N+130N)	131/(126+127+128+129+130+131+127N+128N+129N+130N)	126/(126+127+128+129+130+131+127N+128N+129N+130N)	126	127	128	129	130	131	127N	128N	129N	130N	Charge	m/z [Da]	MH+ [Da]	ΔM [ppm]	RT [min]	First Scan	Last Scan	MS Order	Ions Matched	Spectrum File	Annotation
	ENAkILk	A0A177LK56	1	1	HCD	K4(TMT10) K7(TMT10)	25.07	0.111244		3	35		Redundant	Not Used	0.955979	0.971024	1.04629	1.11992	0.867822	0.988064	1.01207	0.905668	1.05158	1.06517	97855.1	115859	146419	91244.9	130847	119674	77176.6	153342	135395	141888	2	637.411	1273.82	-6.9366	28.1509	2061	2061	MS2	5/68	UoS_BM_TMT_B_HCD_120M_35%.raw
	eNAKILk	A0A177LK56	1	1	HCD	N-Term(TMT10) K7(TMT10)	14.08	1.39726		9	35		Redundant	Not Used	0.955979	0.971024	1.04629	1.11992	0.867822	0.988064	1.01207	0.905668	1.05158	1.06517	97855.1	115859	146419	91244.9	130847	119674	77176.6	153342	135395	141888	2	637.411	1273.82	-6.9366	28.1509	2061	2061	MS2	8/68	UoS_BM_TMT_B_HCD_120M_35%.raw
	eNAKILk	A0A177LK56	1	1	HCD	N-Term(TMT10) K7(TMT10)	10.32	3.32105		8	35		Redundant	Not Used	1.16585	0.881395	1.0384	1.14098	0.791417	0.785621	0.978173	0.947475	1.09754	1.15537	15092.9	20091.4	20663.4	11832.4	17982.8	17760.8	9961.26	22214.6	15308.1	21107.3	2	637.411	1273.82	-7.12826	28.2698	2070	2070	MS2	8/68	UoS_BM_TMT_B_HCD_120M_35%.raw
A0A060WY89	0.8	2	1256	140.452	6.354	0		0			0			0			0			0			0			0			0			0			0		Uncharacterized protein OS=Oncorhynchus mykiss GN=GSONMT00037305001 PE=4 SV=1 - [A0A060WY89_ONCMY]
	Sequence	Protein Accessions	# Proteins	# Protein Groups	Activation Type	Modifications	IonScore	Exp Value	Δ Score	Rank	Identity High	Homology Threshold	Quan Info	Quan Usage	127/(126+127+128+129+130+131+127N+128N+129N+130N)	127N/(126+127+128+129+130+131+127N+128N+129N+130N)	128/(126+127+128+129+130+131+127N+128N+129N+130N)	128N/(126+127+128+129+130+131+127N+128N+129N+130N)	129/(126+127+128+129+130+131+127N+128N+129N+130N)	129N/(126+127+128+129+130+131+127N+128N+129N+130N)	130/(126+127+128+129+130+131+127N+128N+129N+130N)	130N/(126+127+128+129+130+131+127N+128N+129N+130N)	131/(126+127+128+129+130+131+127N+128N+129N+130N)	126/(126+127+128+129+130+131+127N+128N+129N+130N)	126	127	128	129	130	131	127N	128N	129N	130N	Charge	m/z [Da]	MH+ [Da]	ΔM [ppm]	RT [min]	First Scan	Last Scan	MS Order	Ions Matched	Spectrum File	Annotation
	TGDASFSkPR	A0A060WY89	1	1	HCD	K8(TMT10)	22.33	0.264618	0.277653	1	36		No Quan Values	Not Used																					3	432.239	1294.7	5.59667	55.9041	3874	3874	MS2	3/80	UoS_BM_TMT_B_HCD_120M_35%.raw
	TGDASFSkPR	A0A060WY89	1	1	HCD	K8(TMT10)	12.51	2.45178		6	36		No Quan Values	Not Used																					3	432.239	1294.7	6.23308	57.4245	3968	3968	MS2	2/80	UoS_BM_TMT_B_HCD_120M_35%.raw
A0A076P3E1	2.89	2	311	36.6624	8.48486	0		0			0			0			0			0			0			0			0			0			0		Putative membrane spanning protein OS=Flavobacterium psychrophilum GN=FPSM_01710 PE=4 SV=1 - [A0A076P3E1_FLAPS]
	Sequence	Protein Accessions	# Proteins	# Protein Groups	Activation Type	Modifications	IonScore	Exp Value	Δ Score	Rank	Identity High	Homology Threshold	Quan Info	Quan Usage	127/(126+127+128+129+130+131+127N+128N+129N+130N)	127N/(126+127+128+129+130+131+127N+128N+129N+130N)	128/(126+127+128+129+130+131+127N+128N+129N+130N)	128N/(126+127+128+129+130+131+127N+128N+129N+130N)	129/(126+127+128+129+130+131+127N+128N+129N+130N)	129N/(126+127+128+129+130+131+127N+128N+129N+130N)	130/(126+127+128+129+130+131+127N+128N+129N+130N)	130N/(126+127+128+129+130+131+127N+128N+129N+130N)	131/(126+127+128+129+130+131+127N+128N+129N+130N)	126/(126+127+128+129+130+131+127N+128N+129N+130N)	126	127	128	129	130	131	127N	128N	129N	130N	Charge	m/z [Da]	MH+ [Da]	ΔM [ppm]	RT [min]	First Scan	Last Scan	MS Order	Ions Matched	Spectrum File	Annotation
	kLNYAELSK	A0A076P3E1	1	1	HCD	K1(TMT10)	20.81	0.38754	0.235464	1	36		No Quan Values	Not Used																					3	432.261	1294.77	7.86176	47.5028	3352	3352	MS2	3/96	UoS_BM_TMT_B_HCD_120M_35%.raw
	kLNYAELSK	A0A076P3E1	1	1	HCD	N-Term(TMT10)	20.81	0.38754	0.235464	2	36		No Quan Values	Not Used																					3	432.261	1294.77	7.86176	47.5028	3352	3352	MS2	3/96	UoS_BM_TMT_B_HCD_120M_35%.raw
A0A060WPJ9	2.23	3	897	98.2967	9.33447	0		0			0			0			0			0			0			0			0			0			0		Uncharacterized protein OS=Oncorhynchus mykiss GN=GSONMT00075528001 PE=4 SV=1 - [A0A060WPJ9_ONCMY]
	Sequence	Protein Accessions	# Proteins	# Protein Groups	Activation Type	Modifications	IonScore	Exp Value	Δ Score	Rank	Identity High	Homology Threshold	Quan Info	Quan Usage	127/(126+127+128+129+130+131+127N+128N+129N+130N)	127N/(126+127+128+129+130+131+127N+128N+129N+130N)	128/(126+127+128+129+130+131+127N+128N+129N+130N)	128N/(126+127+128+129+130+131+127N+128N+129N+130N)	129/(126+127+128+129+130+131+127N+128N+129N+130N)	129N/(126+127+128+129+130+131+127N+128N+129N+130N)	130/(126+127+128+129+130+131+127N+128N+129N+130N)	130N/(126+127+128+129+130+131+127N+128N+129N+130N)	131/(126+127+128+129+130+131+127N+128N+129N+130N)	126/(126+127+128+129+130+131+127N+128N+129N+130N)	126	127	128	129	130	131	127N	128N	129N	130N	Charge	m/z [Da]	MH+ [Da]	ΔM [ppm]	RT [min]	First Scan	Last Scan	MS Order	Ions Matched	Spectrum File	Annotation
	sGSVVRLk	A0A060WPJ9	1	1	HCD	N-Term(TMT10) K8(TMT10)	20.29	0.290443		2	34		Redundant	Not Used	0.950457	0.853714	1.19945	0.948005	0.939107	1.12134	0.988877	0.959999	1.1107	0.78323	78456.8	125600	183023	107664	139403	137825	73985	141533	167545	163992	2	652.422	1303.84	-7.29982	25.4425	1838	1838	MS2	6/64	UoS_BM_TMT_B_HCD_120M_35%.raw
	sGSVVRLk	A0A060WPJ9	1	1	HCD	N-Term(TMT10) K8(TMT10)	19.27	0.357279		2	34		Redundant	Not Used	0.966164	0.890656	1.05108	0.995552	0.932899	1.09627	0.915868	1.06963	1.16653	0.776841	60531.3	99314.6	124757	83194.6	100431	112599	60040.9	115616	127414	142132	2	652.422	1303.84	-7.01895	25.5247	1845	1845	MS2	5/64	UoS_BM_TMT_B_HCD_120M_35%.raw
	vESGkAGCFSPk	A0A060WPJ9	1	1	HCD	N-Term(TMT10) K5(TMT10) K12(TMT10)	16.61	0.869818	1	5	36	29	No Quan Values	Not Used																					3	633.027	1897.07	-8.28539	59.0064	4066	4066	MS2	2/116	UoS_BM_TMT_B_HCD_120M_35%.raw
A0A060VTT3	3.27	1	245	26.7615	9.65674	0	0.962344	1		0.974295	1		0.774759	1		1.3502	1		1.47891	1		0.749896	1		0.919739	1		0.916506	1		0.93985	1		1.03008	1		Uncharacterized protein OS=Oncorhynchus mykiss GN=GSONMT00077605001 PE=3 SV=1 - [A0A060VTT3_ONCMY]
	Sequence	Protein Accessions	# Proteins	# Protein Groups	Activation Type	Modifications	IonScore	Exp Value	Δ Score	Rank	Identity High	Homology Threshold	Quan Info	Quan Usage	127/(126+127+128+129+130+131+127N+128N+129N+130N)	127N/(126+127+128+129+130+131+127N+128N+129N+130N)	128/(126+127+128+129+130+131+127N+128N+129N+130N)	128N/(126+127+128+129+130+131+127N+128N+129N+130N)	129/(126+127+128+129+130+131+127N+128N+129N+130N)	129N/(126+127+128+129+130+131+127N+128N+129N+130N)	130/(126+127+128+129+130+131+127N+128N+129N+130N)	130N/(126+127+128+129+130+131+127N+128N+129N+130N)	131/(126+127+128+129+130+131+127N+128N+129N+130N)	126/(126+127+128+129+130+131+127N+128N+129N+130N)	126	127	128	129	130	131	127N	128N	129N	130N	Charge	m/z [Da]	MH+ [Da]	ΔM [ppm]	RT [min]	First Scan	Last Scan	MS Order	Ions Matched	Spectrum File	Annotation
	eLTAVVQk	A0A060VTT3	4	1	HCD	N-Term(TMT10) K8(TMT10)	20.67	0.308534	1	1	35		Unique	Used	0.962344	0.974295	0.774759	1.3502	1.47891	0.749896	0.919739	0.916506	0.93985	1.03008	6914.75	8522.2	7922.38	11362.2	8688.78	7815.49	5658.32	13508.7	7508.63	10491.9	2	673.427	1345.85	1.40759	23.4665	1666	1666	MS2	5/60	UoS_BM_TMT_B_HCD_120M_35%.raw
A0A060WTE4	2.06	1	389	43.4314	7.41553	0	0.906054	1		1.04994	1		0.92031	1		1.16359	1		0.649954	1		1.00451	1		1.20227	1		1.14353	1		1.00311	1		0.801131	1		Uncharacterized protein OS=Oncorhynchus mykiss GN=GSONMT00022604001 PE=4 SV=1 - [A0A060WTE4_ONCMY]
	Sequence	Protein Accessions	# Proteins	# Protein Groups	Activation Type	Modifications	IonScore	Exp Value	Δ Score	Rank	Identity High	Homology Threshold	Quan Info	Quan Usage	127/(126+127+128+129+130+131+127N+128N+129N+130N)	127N/(126+127+128+129+130+131+127N+128N+129N+130N)	128/(126+127+128+129+130+131+127N+128N+129N+130N)	128N/(126+127+128+129+130+131+127N+128N+129N+130N)	129/(126+127+128+129+130+131+127N+128N+129N+130N)	129N/(126+127+128+129+130+131+127N+128N+129N+130N)	130/(126+127+128+129+130+131+127N+128N+129N+130N)	130N/(126+127+128+129+130+131+127N+128N+129N+130N)	131/(126+127+128+129+130+131+127N+128N+129N+130N)	126/(126+127+128+129+130+131+127N+128N+129N+130N)	126	127	128	129	130	131	127N	128N	129N	130N	Charge	m/z [Da]	MH+ [Da]	ΔM [ppm]	RT [min]	First Scan	Last Scan	MS Order	Ions Matched	Spectrum File	Annotation
	iVVFTQGk	A0A060WTE4	1	1	HCD	N-Term(TMT10) K8(TMT10)	25.16	0.0682728	1	1	33		Unique	Used	0.906054	1.04994	0.92031	1.16359	0.649954	1.00451	1.20227	1.14353	1.00311	0.801131	22953.3	34246	40165.9	21312.6	48476.3	35602.6	26025.4	49687.6	42928.7	55872.5	2	675.431	1349.86	-0.162203	26.7976	1950	1950	MS2	7/64	UoS_BM_TMT_B_HCD_120M_35%.raw
A0A060Y8H0	2.37	1	337	36.9288	6.56592	0	1.10007	1		0.913218	1		0.843768	1		0.950694	1		1.00208	1		1.03326	1		1.3122	1		1.03038	1		0.48095	1		1.33657	1		Uncharacterized protein OS=Oncorhynchus mykiss GN=GSONMT00015701001 PE=3 SV=1 - [A0A060Y8H0_ONCMY]
	Sequence	Protein Accessions	# Proteins	# Protein Groups	Activation Type	Modifications	IonScore	Exp Value	Δ Score	Rank	Identity High	Homology Threshold	Quan Info	Quan Usage	127/(126+127+128+129+130+131+127N+128N+129N+130N)	127N/(126+127+128+129+130+131+127N+128N+129N+130N)	128/(126+127+128+129+130+131+127N+128N+129N+130N)	128N/(126+127+128+129+130+131+127N+128N+129N+130N)	129/(126+127+128+129+130+131+127N+128N+129N+130N)	129N/(126+127+128+129+130+131+127N+128N+129N+130N)	130/(126+127+128+129+130+131+127N+128N+129N+130N)	130N/(126+127+128+129+130+131+127N+128N+129N+130N)	131/(126+127+128+129+130+131+127N+128N+129N+130N)	126/(126+127+128+129+130+131+127N+128N+129N+130N)	126	127	128	129	130	131	127N	128N	129N	130N	Charge	m/z [Da]	MH+ [Da]	ΔM [ppm]	RT [min]	First Scan	Last Scan	MS Order	Ions Matched	Spectrum File	Annotation
	aLIVEPEk	A0A060Y8H0	2	1	HCD	N-Term(TMT10) K8(TMT10)	20.42	0.221508	0.278648	1	33		Unique	Used	1.10007	0.913218	0.843768	0.950694	1.00208	1.03326	1.3122	1.03038	0.48095	1.33657	12695.8	13784.8	12208.8	10893.8	17541	5659.24	7504.67	13459.1	14639.6	16690.7	2	678.929	1356.85	0.946897	24.5995	1766	1766	MS2	4/56	UoS_BM_TMT_B_HCD_120M_35%.raw
A0A060Y909	5.99	1	217	24.1625	8.55811	0		0			0			0			0			0			0			0			0			0			0		Uncharacterized protein OS=Oncorhynchus mykiss GN=GSONMT00051827001 PE=4 SV=1 - [A0A060Y909_ONCMY]
	Sequence	Protein Accessions	# Proteins	# Protein Groups	Activation Type	Modifications	IonScore	Exp Value	Δ Score	Rank	Identity High	Homology Threshold	Quan Info	Quan Usage	127/(126+127+128+129+130+131+127N+128N+129N+130N)	127N/(126+127+128+129+130+131+127N+128N+129N+130N)	128/(126+127+128+129+130+131+127N+128N+129N+130N)	128N/(126+127+128+129+130+131+127N+128N+129N+130N)	129/(126+127+128+129+130+131+127N+128N+129N+130N)	129N/(126+127+128+129+130+131+127N+128N+129N+130N)	130/(126+127+128+129+130+131+127N+128N+129N+130N)	130N/(126+127+128+129+130+131+127N+128N+129N+130N)	131/(126+127+128+129+130+131+127N+128N+129N+130N)	126/(126+127+128+129+130+131+127N+128N+129N+130N)	126	127	128	129	130	131	127N	128N	129N	130N	Charge	m/z [Da]	MH+ [Da]	ΔM [ppm]	RT [min]	First Scan	Last Scan	MS Order	Ions Matched	Spectrum File	Annotation
	MANIMLGKEAEVK	A0A060Y909	2	1	HCD		20.35	0.414696		2	36		No Quan Labels	Not Used											10253.4	24462.1	55603.6	14942.1	71310.4	52553	15092.6	39809.9	52852.2	87889.5	2	717.376	1433.74	-3.14198	20.3167	1386	1386	MS2	6/136	UoS_BM_TMT_B_HCD_120M_35%.raw
A0A177LH69	8.15	1	135	14.8294	4.97021	0		0			0			0			0			0			0			0			0			0			0		Uncharacterized protein OS=Chryseobacterium sp. J200 GN=AXA65_16375 PE=4 SV=1 - [A0A177LH69_9FLAO]
	Sequence	Protein Accessions	# Proteins	# Protein Groups	Activation Type	Modifications	IonScore	Exp Value	Δ Score	Rank	Identity High	Homology Threshold	Quan Info	Quan Usage	127/(126+127+128+129+130+131+127N+128N+129N+130N)	127N/(126+127+128+129+130+131+127N+128N+129N+130N)	128/(126+127+128+129+130+131+127N+128N+129N+130N)	128N/(126+127+128+129+130+131+127N+128N+129N+130N)	129/(126+127+128+129+130+131+127N+128N+129N+130N)	129N/(126+127+128+129+130+131+127N+128N+129N+130N)	130/(126+127+128+129+130+131+127N+128N+129N+130N)	130N/(126+127+128+129+130+131+127N+128N+129N+130N)	131/(126+127+128+129+130+131+127N+128N+129N+130N)	126/(126+127+128+129+130+131+127N+128N+129N+130N)	126	127	128	129	130	131	127N	128N	129N	130N	Charge	m/z [Da]	MH+ [Da]	ΔM [ppm]	RT [min]	First Scan	Last Scan	MS Order	Ions Matched	Spectrum File	Annotation
	FNGGSEQKILk	A0A177LH69	3	1	HCD	K11(TMT10)	20.13	0.480402		3	36		Redundant	Not Used	1.15265	1.02539	0.874661	0.980056	1.07432	0.936898	0.97175	0.861276	1.19001	1.02951	28353	41877.4	36693.5	33862.2	37662.5	40598.6	24431.4	40227.7	38486.9	40450.2	2	725.42	1449.83	5.04366	25.0073	1802	1802	MS2	8/116	UoS_BM_TMT_B_HCD_120M_35%.raw
A0A177LJY6	3.19	1	376	42.4325	6.20166	0		0			0		1.1875	1		1.32453	1			0		1.36244	1		2.72363	1		2.06385	1			0			0		Uncharacterized protein OS=Chryseobacterium sp. J200 GN=AXA65_09960 PE=4 SV=1 - [A0A177LJY6_9FLAO]
	Sequence	Protein Accessions	# Proteins	# Protein Groups	Activation Type	Modifications	IonScore	Exp Value	Δ Score	Rank	Identity High	Homology Threshold	Quan Info	Quan Usage	127/(126+127+128+129+130+131+127N+128N+129N+130N)	127N/(126+127+128+129+130+131+127N+128N+129N+130N)	128/(126+127+128+129+130+131+127N+128N+129N+130N)	128N/(126+127+128+129+130+131+127N+128N+129N+130N)	129/(126+127+128+129+130+131+127N+128N+129N+130N)	129N/(126+127+128+129+130+131+127N+128N+129N+130N)	130/(126+127+128+129+130+131+127N+128N+129N+130N)	130N/(126+127+128+129+130+131+127N+128N+129N+130N)	131/(126+127+128+129+130+131+127N+128N+129N+130N)	126/(126+127+128+129+130+131+127N+128N+129N+130N)	126	127	128	129	130	131	127N	128N	129N	130N	Charge	m/z [Da]	MH+ [Da]	ΔM [ppm]	RT [min]	First Scan	Last Scan	MS Order	Ions Matched	Spectrum File	Annotation
	vAEIDTVSLSIK	A0A177LJY6	1	1	HCD	N-Term(TMT10)	21.02	0.369642	0.207897	1	36		Unique	Used			1.1875	1.32453		1.36244	2.72363	2.06385					11036.6		23385.9			12044.5	12399	21473.7	2	752.449	1503.89	5.29133	32.3088	2372	2372	MS2	3/88	UoS_BM_TMT_B_HCD_120M_35%.raw
A0A060W232	7.56	2	119	13.536	9.02686	0	0.895157	1		1.03876	1		0.970563	1		1.05473	1		0.905278	1		1.17207	1		0.98835	1		1.00261	1		1.05954	1		0.840192	1		Uncharacterized protein OS=Oncorhynchus mykiss GN=GSONMT00078233001 PE=4 SV=1 - [A0A060W232_ONCMY]
	Sequence	Protein Accessions	# Proteins	# Protein Groups	Activation Type	Modifications	IonScore	Exp Value	Δ Score	Rank	Identity High	Homology Threshold	Quan Info	Quan Usage	127/(126+127+128+129+130+131+127N+128N+129N+130N)	127N/(126+127+128+129+130+131+127N+128N+129N+130N)	128/(126+127+128+129+130+131+127N+128N+129N+130N)	128N/(126+127+128+129+130+131+127N+128N+129N+130N)	129/(126+127+128+129+130+131+127N+128N+129N+130N)	129N/(126+127+128+129+130+131+127N+128N+129N+130N)	130/(126+127+128+129+130+131+127N+128N+129N+130N)	130N/(126+127+128+129+130+131+127N+128N+129N+130N)	131/(126+127+128+129+130+131+127N+128N+129N+130N)	126/(126+127+128+129+130+131+127N+128N+129N+130N)	126	127	128	129	130	131	127N	128N	129N	130N	Charge	m/z [Da]	MH+ [Da]	ΔM [ppm]	RT [min]	First Scan	Last Scan	MS Order	Ions Matched	Spectrum File	Annotation
	TkSNEDLHk	A0A060W232	3	1	HCD	K2(TMT10) K9(TMT10)	25.78	0.117191	0.355702	1	36		Unique	Used	0.895157	1.03876	0.970563	1.05473	0.905278	1.17207	0.98835	1.00261	1.05954	0.840192	17381.3	24429.7	30585.1	21433.8	28774.1	27152.6	18591.3	32520.2	36166.8	35370.9	3	510.629	1529.87	1.8308	17.4253	1128	1128	MS2	4/92	UoS_BM_TMT_B_HCD_120M_35%.raw
	tKSNEDLHk	A0A060W232	3	1	HCD	N-Term(TMT10) K9(TMT10)	25.78	0.117191	0.355702	2	36		Redundant	Not Used	0.895157	1.03876	0.970563	1.05473	0.905278	1.17207	0.98835	1.00261	1.05954	0.840192	17381.3	24429.7	30585.1	21433.8	28774.1	27152.6	18591.3	32520.2	36166.8	35370.9	3	510.629	1529.87	1.8308	17.4253	1128	1128	MS2	4/92	UoS_BM_TMT_B_HCD_120M_35%.raw
A0A060VMD1	2.63	1	533	59.984	5.42725	0		0			0			0			0			0			0			0			0			0			0		NEDD8-activating enzyme E1 regulatory subunit OS=Oncorhynchus mykiss GN=GSONMT00064132001 PE=3 SV=1 - [A0A060VMD1_ONCMY]
	Sequence	Protein Accessions	# Proteins	# Protein Groups	Activation Type	Modifications	IonScore	Exp Value	Δ Score	Rank	Identity High	Homology Threshold	Quan Info	Quan Usage	127/(126+127+128+129+130+131+127N+128N+129N+130N)	127N/(126+127+128+129+130+131+127N+128N+129N+130N)	128/(126+127+128+129+130+131+127N+128N+129N+130N)	128N/(126+127+128+129+130+131+127N+128N+129N+130N)	129/(126+127+128+129+130+131+127N+128N+129N+130N)	129N/(126+127+128+129+130+131+127N+128N+129N+130N)	130/(126+127+128+129+130+131+127N+128N+129N+130N)	130N/(126+127+128+129+130+131+127N+128N+129N+130N)	131/(126+127+128+129+130+131+127N+128N+129N+130N)	126/(126+127+128+129+130+131+127N+128N+129N+130N)	126	127	128	129	130	131	127N	128N	129N	130N	Charge	m/z [Da]	MH+ [Da]	ΔM [ppm]	RT [min]	First Scan	Last Scan	MS Order	Ions Matched	Spectrum File	Annotation
	KDHGHTPWIIIVAk	A0A060VMD1	1	1	HCD	K14(TMT10)	20.92	0.281565		2	35		Redundant	Not Used	0.935543	0.875044	1.0964	0.959312	0.8362	1.14293	1.18159	1.04014	0.910539	0.850211	357183	518493	701645	402057	698586	473864	318042	600664	716205	745191	2	922.537	1844.07	-4.28259	21.5743	1502	1502	MS2	7/156	UoS_BM_TMT_B_HCD_120M_35%.raw
A0A061A811	27.54	1	69	7.50246	4.42432	0		0			0			0			0			0			0			0			0			0			0		Uncharacterized protein OS=Oncorhynchus mykiss GN=GSONMT00020007001 PE=4 SV=1 - [A0A061A811_ONCMY]
	Sequence	Protein Accessions	# Proteins	# Protein Groups	Activation Type	Modifications	IonScore	Exp Value	Δ Score	Rank	Identity High	Homology Threshold	Quan Info	Quan Usage	127/(126+127+128+129+130+131+127N+128N+129N+130N)	127N/(126+127+128+129+130+131+127N+128N+129N+130N)	128/(126+127+128+129+130+131+127N+128N+129N+130N)	128N/(126+127+128+129+130+131+127N+128N+129N+130N)	129/(126+127+128+129+130+131+127N+128N+129N+130N)	129N/(126+127+128+129+130+131+127N+128N+129N+130N)	130/(126+127+128+129+130+131+127N+128N+129N+130N)	130N/(126+127+128+129+130+131+127N+128N+129N+130N)	131/(126+127+128+129+130+131+127N+128N+129N+130N)	126/(126+127+128+129+130+131+127N+128N+129N+130N)	126	127	128	129	130	131	127N	128N	129N	130N	Charge	m/z [Da]	MH+ [Da]	ΔM [ppm]	RT [min]	First Scan	Last Scan	MS Order	Ions Matched	Spectrum File	Annotation
	QESSLSGYSMSRNLASSGR	A0A061A811	1	1	HCD		25.44	0.0555801	0.425708	1	32		No Quan Labels	Not Used																					3	672.992	2016.96	9.88616	63.9312	4372	4372	MS2	3/216	UoS_BM_TMT_B_HCD_120M_35%.raw
A0A060YLA5	4.4	2	182	20.0412	6.87354	0	1.14367	2	3.02634	0.957688	2	9.92935	1.03121	2	0.244072	0.89371	2	0.603066	1.00467	2	8.91391	0.876844	2	1.61148	1.00833	2	7.84113	0.898228	2	6.24448	1.05988	2	0.314149	1.1968	2	7.87553	Uncharacterized protein OS=Oncorhynchus mykiss GN=GSONMT00060357001 PE=4 SV=1 - [A0A060YLA5_ONCMY]
	Sequence	Protein Accessions	# Proteins	# Protein Groups	Activation Type	Modifications	IonScore	Exp Value	Δ Score	Rank	Identity High	Homology Threshold	Quan Info	Quan Usage	127/(126+127+128+129+130+131+127N+128N+129N+130N)	127N/(126+127+128+129+130+131+127N+128N+129N+130N)	128/(126+127+128+129+130+131+127N+128N+129N+130N)	128N/(126+127+128+129+130+131+127N+128N+129N+130N)	129/(126+127+128+129+130+131+127N+128N+129N+130N)	129N/(126+127+128+129+130+131+127N+128N+129N+130N)	130/(126+127+128+129+130+131+127N+128N+129N+130N)	130N/(126+127+128+129+130+131+127N+128N+129N+130N)	131/(126+127+128+129+130+131+127N+128N+129N+130N)	126/(126+127+128+129+130+131+127N+128N+129N+130N)	126	127	128	129	130	131	127N	128N	129N	130N	Charge	m/z [Da]	MH+ [Da]	ΔM [ppm]	RT [min]	First Scan	Last Scan	MS Order	Ions Matched	Spectrum File	Annotation
	dQLICKVR	A0A060YLA5	1	1	HCD	N-Term(TMT10)	22.62	0.301953	0.149867	1	37		Unique	Used	1.16725	0.895695	1.0329	0.890082	1.06689	0.886426	1.06307	0.861192	1.05764	1.13492	65914.1	89431.9	91381.2	70916.4	86888.3	76092.6	45005.4	77046.3	76790.9	85295.4	2	602.363	1203.72	9.05397	23.7388	1690	1690	MS2	5/80	UoS_BM_TMT_B_HCD_120M_35%.raw
	dQLICKVR	A0A060YLA5	1	1	HCD	N-Term(TMT10)	13.11	2.69736		2	37	27	Unique	Used	1.12056	1.02397	1.02951	0.897353	0.946081	0.867365	0.956409	0.936856	1.06213	1.26206	288922	338414	359014	247879	308127	301209	202804	306174	296178	365748	2	602.363	1203.72	8.85115	23.6731	1684	1684	MS2	4/80	UoS_BM_TMT_B_HCD_120M_35%.raw
A0A060YGE4	4.81	2	208	23.8956	9.27588	0	1.14076	1		1.10942	1		1.01344	1		0.799626	1		1.21628	1		0.878419	1		0.980253	1		0.852385	1		1.04818	1		1.13368	1		Uncharacterized protein OS=Oncorhynchus mykiss GN=GSONMT00062241001 PE=4 SV=1 - [A0A060YGE4_ONCMY]
	Sequence	Protein Accessions	# Proteins	# Protein Groups	Activation Type	Modifications	IonScore	Exp Value	Δ Score	Rank	Identity High	Homology Threshold	Quan Info	Quan Usage	127/(126+127+128+129+130+131+127N+128N+129N+130N)	127N/(126+127+128+129+130+131+127N+128N+129N+130N)	128/(126+127+128+129+130+131+127N+128N+129N+130N)	128N/(126+127+128+129+130+131+127N+128N+129N+130N)	129/(126+127+128+129+130+131+127N+128N+129N+130N)	129N/(126+127+128+129+130+131+127N+128N+129N+130N)	130/(126+127+128+129+130+131+127N+128N+129N+130N)	130N/(126+127+128+129+130+131+127N+128N+129N+130N)	131/(126+127+128+129+130+131+127N+128N+129N+130N)	126/(126+127+128+129+130+131+127N+128N+129N+130N)	126	127	128	129	130	131	127N	128N	129N	130N	Charge	m/z [Da]	MH+ [Da]	ΔM [ppm]	RT [min]	First Scan	Last Scan	MS Order	Ions Matched	Spectrum File	Annotation
	EmKFPQAILk	A0A060YGE4	1	1	HCD	M2(Oxidation) K10(TMT10)	22.26	0.294175		2	36		Redundant	Not Used	1.15265	1.02539	0.874661	0.980056	1.07432	0.936898	0.97175	0.861276	1.19001	1.02951	28353	41877.4	36693.5	33862.2	37662.5	40598.6	24431.4	40227.7	38486.9	40450.2	2	725.42	1449.83	-0.0638261	25.0073	1802	1802	MS2	4/100	UoS_BM_TMT_B_HCD_120M_35%.raw
	EmKFPQAILk	A0A060YGE4	1	1	HCD	M2(Oxidation) K10(TMT10)	11.99	3.13676	1	1	36	28	Unique	Used	1.14076	1.10942	1.01344	0.799626	1.21628	0.878419	0.980253	0.852385	1.04818	1.13368	16051.8	21307.9	21858.1	19709.7	19532.5	18384.8	13590	16874.4	18551.9	20581.6	2	725.42	1449.83	-0.484807	25.109	1811	1811	MS2	5/100	UoS_BM_TMT_B_HCD_120M_35%.raw
A0A060YQI2	0.7	1	1726	191.863	6.58057	0		0			0			0			0			0			0			0			0			0			0		Uncharacterized protein (Fragment) OS=Oncorhynchus mykiss GN=GSONMT00026495001 PE=4 SV=1 - [A0A060YQI2_ONCMY]
	Sequence	Protein Accessions	# Proteins	# Protein Groups	Activation Type	Modifications	IonScore	Exp Value	Δ Score	Rank	Identity High	Homology Threshold	Quan Info	Quan Usage	127/(126+127+128+129+130+131+127N+128N+129N+130N)	127N/(126+127+128+129+130+131+127N+128N+129N+130N)	128/(126+127+128+129+130+131+127N+128N+129N+130N)	128N/(126+127+128+129+130+131+127N+128N+129N+130N)	129/(126+127+128+129+130+131+127N+128N+129N+130N)	129N/(126+127+128+129+130+131+127N+128N+129N+130N)	130/(126+127+128+129+130+131+127N+128N+129N+130N)	130N/(126+127+128+129+130+131+127N+128N+129N+130N)	131/(126+127+128+129+130+131+127N+128N+129N+130N)	126/(126+127+128+129+130+131+127N+128N+129N+130N)	126	127	128	129	130	131	127N	128N	129N	130N	Charge	m/z [Da]	MH+ [Da]	ΔM [ppm]	RT [min]	First Scan	Last Scan	MS Order	Ions Matched	Spectrum File	Annotation
	aADSTmTTSKPK	A0A060YQI2	1	1	HCD	N-Term(TMT10) M6(Oxidation)	27.7	0.0652975		2	35		Redundant	Not Used	1.07748	2.00063	0.501636	0.730501	0.647768	1.08186	1.00314	1.31503	0.613059	1.39382	7755.47	7909.07	4251.8	4125.1	7855.09	4225.67	9630.74	6058.01	8978.96	12478.1	2	741.88	1482.75	-9.66654	15.715	975	975	MS2	5/96	UoS_BM_TMT_B_HCD_120M_35%.raw
A0A060WXA7	3.4	2	294	33.0233	5.75732	0	0.975985	2	89.6485	1.42683	2	67.1042	1.37532	1		0.844389	2	63.0593	0.725345	1		0.976197	1		1.46969	2	6.58225	1.79764	2	72.3097	2.04859	1			0		Uncharacterized protein OS=Oncorhynchus mykiss GN=GSONMT00055863001 PE=4 SV=1 - [A0A060WXA7_ONCMY]
	Sequence	Protein Accessions	# Proteins	# Protein Groups	Activation Type	Modifications	IonScore	Exp Value	Δ Score	Rank	Identity High	Homology Threshold	Quan Info	Quan Usage	127/(126+127+128+129+130+131+127N+128N+129N+130N)	127N/(126+127+128+129+130+131+127N+128N+129N+130N)	128/(126+127+128+129+130+131+127N+128N+129N+130N)	128N/(126+127+128+129+130+131+127N+128N+129N+130N)	129/(126+127+128+129+130+131+127N+128N+129N+130N)	129N/(126+127+128+129+130+131+127N+128N+129N+130N)	130/(126+127+128+129+130+131+127N+128N+129N+130N)	130N/(126+127+128+129+130+131+127N+128N+129N+130N)	131/(126+127+128+129+130+131+127N+128N+129N+130N)	126/(126+127+128+129+130+131+127N+128N+129N+130N)	126	127	128	129	130	131	127N	128N	129N	130N	Charge	m/z [Da]	MH+ [Da]	ΔM [ppm]	RT [min]	First Scan	Last Scan	MS Order	Ions Matched	Spectrum File	Annotation
	gSLSNSQMEk	A0A060WXA7	1	1	HCD	N-Term(TMT10) K10(TMT10)	20.97	0.367524	0.357654	1	36		Unique	Used	1.73069	2.21197		1.27674			1.53639	2.8768				1758.17			1665.01		1473.66	1465.33		3777.88	2	769.924	1538.84	9.65271	25.4755	1841	1841	MS2	4/92	UoS_BM_TMT_B_HCD_120M_35%.raw
	gSLSNSQmEk	A0A060WXA7	1	1	HCD	N-Term(TMT10) M8(Oxidation) K10(TMT10)	15.08	1.2915		2	36		Unique	Used	0.550387	0.920373	1.37532	0.55845	0.725345	0.976197	1.40589	1.1233	2.04859			1091.08	3148.19	1247.47	2973.12	3813.46	1196.54	1250.73	2188.08	2878.59	2	777.909	1554.81	-6.25421	19.3174	1296	1296	MS2	3/92	UoS_BM_TMT_B_HCD_120M_35%.raw
A0A060XF78	2.55	10	589	66.68	7.26904	0		0			0			0			0			0			0			0			0			0			0		Uncharacterized protein OS=Oncorhynchus mykiss GN=GSONMT00009944001 PE=4 SV=1 - [A0A060XF78_ONCMY]
	Sequence	Protein Accessions	# Proteins	# Protein Groups	Activation Type	Modifications	IonScore	Exp Value	Δ Score	Rank	Identity High	Homology Threshold	Quan Info	Quan Usage	127/(126+127+128+129+130+131+127N+128N+129N+130N)	127N/(126+127+128+129+130+131+127N+128N+129N+130N)	128/(126+127+128+129+130+131+127N+128N+129N+130N)	128N/(126+127+128+129+130+131+127N+128N+129N+130N)	129/(126+127+128+129+130+131+127N+128N+129N+130N)	129N/(126+127+128+129+130+131+127N+128N+129N+130N)	130/(126+127+128+129+130+131+127N+128N+129N+130N)	130N/(126+127+128+129+130+131+127N+128N+129N+130N)	131/(126+127+128+129+130+131+127N+128N+129N+130N)	126/(126+127+128+129+130+131+127N+128N+129N+130N)	126	127	128	129	130	131	127N	128N	129N	130N	Charge	m/z [Da]	MH+ [Da]	ΔM [ppm]	RT [min]	First Scan	Last Scan	MS Order	Ions Matched	Spectrum File	Annotation
	QHMDRCVSFLVEELR	A0A060XF78	1	1	HCD		24.78	0.100463	1	1	34		No Quan Labels	Not Used																					3	621.312	1861.92	9.13401	95.2107	6300	6300	MS2	3/168	UoS_BM_TMT_B_HCD_120M_35%.raw
	QHMDRCVSFLVEELR	A0A060XF78	1	1	HCD		20.12	0.300093	1	1	34	22	No Quan Labels	Not Used																					3	621.311	1861.92	7.16718	97.7513	6456	6456	MS2	3/168	UoS_BM_TMT_B_HCD_120M_35%.raw
	QHMDRCVSFLVEELR	A0A060XF78	1	1	HCD		20	0.304	1	1	34	21	No Quan Labels	Not Used																					3	621.31	1861.92	6.47879	102.676	6759	6759	MS2	3/168	UoS_BM_TMT_B_HCD_120M_35%.raw
	QHMDRCVSFLVEELR	A0A060XF78	1	1	HCD		19.92	0.295901	1	1	34	21	No Quan Labels	Not Used																					3	621.31	1861.91	5.29869	105.009	6902	6902	MS2	3/168	UoS_BM_TMT_B_HCD_120M_35%.raw
	QHMDRCVSFLVEELR	A0A060XF78	1	1	HCD		19.73	0.323499	1	1	34		No Quan Labels	Not Used																					3	621.31	1861.92	5.88874	112.138	7341	7341	MS2	3/168	UoS_BM_TMT_B_HCD_120M_35%.raw
	QHMDRCVSFLVEELR	A0A060XF78	1	1	HCD		19.65	0.312713	1	1	34		No Quan Labels	Not Used																					3	621.31	1861.91	5.00366	104.911	6896	6896	MS2	3/168	UoS_BM_TMT_B_HCD_120M_35%.raw
	QHMDRCVSFLVEELR	A0A060XF78	1	1	HCD		19.46	0.347081	1	1	34		No Quan Labels	Not Used																					3	621.312	1861.92	8.74065	100.274	6611	6611	MS2	3/168	UoS_BM_TMT_B_HCD_120M_35%.raw
	QHMDRCVSFLVEELR	A0A060XF78	1	1	HCD		16.75	0.63616	1	2	34		No Quan Labels	Not Used																					3	621.31	1861.92	5.98708	107.263	7041	7041	MS2	2/168	UoS_BM_TMT_B_HCD_120M_35%.raw
	QHMDRCVSFLVEELR	A0A060XF78	1	1	HCD		15.68	0.832819	1	2	34	21	No Quan Labels	Not Used																					3	621.311	1861.92	8.05226	100.177	6605	6605	MS2	2/168	UoS_BM_TMT_B_HCD_120M_35%.raw
	QHMDRCVSFLVEELR	A0A060XF78	1	1	HCD		15.43	0.879303	1	2	34	18	No Quan Labels	Not Used																					3	621.311	1861.92	7.65889	112.028	7334	7334	MS2	2/168	UoS_BM_TMT_B_HCD_120M_35%.raw
A0A060YQ03	6.58	1	228	25.9576	8.5874	0		0			0			0			0			0			0			0			0			0			0		Phosphoinositide phospholipase C OS=Oncorhynchus mykiss GN=GSONMT00038703001 PE=4 SV=1 - [A0A060YQ03_ONCMY]
	Sequence	Protein Accessions	# Proteins	# Protein Groups	Activation Type	Modifications	IonScore	Exp Value	Δ Score	Rank	Identity High	Homology Threshold	Quan Info	Quan Usage	127/(126+127+128+129+130+131+127N+128N+129N+130N)	127N/(126+127+128+129+130+131+127N+128N+129N+130N)	128/(126+127+128+129+130+131+127N+128N+129N+130N)	128N/(126+127+128+129+130+131+127N+128N+129N+130N)	129/(126+127+128+129+130+131+127N+128N+129N+130N)	129N/(126+127+128+129+130+131+127N+128N+129N+130N)	130/(126+127+128+129+130+131+127N+128N+129N+130N)	130N/(126+127+128+129+130+131+127N+128N+129N+130N)	131/(126+127+128+129+130+131+127N+128N+129N+130N)	126/(126+127+128+129+130+131+127N+128N+129N+130N)	126	127	128	129	130	131	127N	128N	129N	130N	Charge	m/z [Da]	MH+ [Da]	ΔM [ppm]	RT [min]	First Scan	Last Scan	MS Order	Ions Matched	Spectrum File	Annotation
	tLTLLAPCSYKLSQK	A0A060YQ03	1	1	HCD	N-Term(TMT10)	21.53	0.239045	0.289364	1	35		No Quan Values	Not Used																					3	632.371	1895.1	5.98106	44.3931	3160	3160	MS2	3/128	UoS_BM_TMT_B_HCD_120M_35%.raw
