# Supplementary material for: Endoplasmic reticulum stress as a key mechanism in stunted growth of seawater rainbow trout (Oncorhynchus mykiss)
Source: BMC Genomics. 2021 Nov 16;22:824. doi: 10.1186/s12864-021-08153-5 (PMC8594166; doi:10.1186/s12864-021-08153-5)
Supplement: Supplementary file 2 — Additional File 2. Lipidomic dataset containing lipid features found to distinguish FG and GS fish. Compounds found to significantly drive the separation were identified using OPLS-DA analysis (w [1] score > +/− 0.04 and a p (corr) [1] score > +/− 0.6). [file 12864_2021_8153_MOESM2_ESM.xlsx]

## Sheet: Treatment sort
															Normalised abundance										Raw abundance
Compound	Detection mode	Neutral mass (Da)	m/z	Retention time (min)	Chromatographic peak width (min)	Anova (p)	q Value	w[1]	p(corr)[1]	Max Fold Change	Highest Mean	Isotope Distribution	Maximum Abundance	Minimum CV%	GS1	GS2	GS3	GS4	GS5	FG1	FG2	FG3	FG4	FG5	GS1	GS2	GS3	GS4	GS5	FG1	FG2	FG3	FG4	FG5	Simple name	Alternative ID	Accepted Compound ID	Accepted Description	Adducts	Alternative adduct	Formula	Mass Error (ppm)	Isotope Similarity
16.21_870.7667n	+	870.767	888.801	16.2146	2.5002	0.0263188	0.0489352	-0.0462612	-0.647201	2.75314	FG	100 - 55.6 - 22.8	324306	8.74	133635	121803	107069	112935	113533	101840	209873	270713	426589	612514	118150	128746	100713	102639	124295	101840	213372	308658	563860	719434	TG 53:3		TG 53:3; [M+NH4]+; TG(17:0/18:1/18:2)	TG 53:3; [M+NH4]+; TG(17:0/18:1/18:2)	M+NH4, M+Na, M+K			-1.11694
16.75_886.7980n	+	886.798	904.832	16.7491	0.4674	0.0156772	0.0404137	-0.120529	-0.683186	6.06358	FG	100 - 61.8 - 16.5 - 2.77	1.57796e+06	22.13	321432	286148	183224	217325	293048	195267	1.37318e+06	1.09381e+06	1.94954e+06	3.278e+06	284186	302460	172348	197513	320825	195267	1.39607e+06	1.24712e+06	2.57687e+06	3.8502e+06	TG 54:2		TG 54:2; [M+NH4]+; TG(18:0/18:0/18:2)	TG 54:2; [M+NH4]+; TG(18:0/18:0/18:2)	M+NH4, M+Na, M+K			-1.10131
17.12_914.8295n	+	914.829	932.863	17.1202	0.5089	0.00989971	0.0334178	-0.0764585	-0.697919	7.9797	FG	100 - 63 - 17.2 - 3.14 - 0.102	578349	18.91	91505.9	75095.3	53632.3	67657.5	74497.1	62483.5	924647	331099	553117	1.0204e+06	80902.5	79376.1	50448.6	61489.7	81558.3	62483.5	940064	377508	731104	1.19852e+06	TG 56:2		TG 56:2; [M+NH4]+; TG(18:0/18:1/20:1)	TG 56:2; [M+NH4]+; TG(18:0/18:1/20:1)	M+NH4, M+Na, M+K			-0.86804
16.79_912.8124n	+	912.812	930.846	16.7902	1.1938	0.0175022	0.0418855	-0.144818	-0.655038	10.7481	FG	100 - 61.1 - 15.6 - 2.26	2.19833e+06	32.69	261899	255328	111723	156332	237373	144544	936418	1.79164e+06	3.28205e+06	4.83701e+06	231551	269883	105091	142081	259872	144544	952031	2.04276e+06	4.33817e+06	5.68135e+06	TG 56:3		TG 56:3; [M+NH4]+; TG(18:0/18:3/20:0)	TG 56:3; [M+NH4]+; TG(18:0/18:3/20:0)	M+H, M+NH4, M+Na, M+K			-2.44103
16.47_910.7975n	+	910.798	928.831	16.4741	1.3173	0.0224544	0.0456602	-0.0962825	-0.667335	8.77998	FG	100 - 71.2 - 1.71 - 0.258	972102	30.35	141972	139348	64935.3	87472.6	119862	70353.8	445862	806744	1.61831e+06	1.91924e+06	125520	147292	61080.6	79498.4	131224	70353.8	453296	919822	2.13906e+06	2.25426e+06	TG 56:4		TG 56:4; [M+NH4]+; TG(18:1/18:2/20:1)	TG 56:4; [M+NH4]+; TG(18:1/18:2/20:1)	M+H, M+NH4, M+Na			-1.58625
16.16_908.7804n	+	908.78	926.814	16.1596	1.2213	0.023201	0.0463039	-0.088554	-0.693094	8.39159	FG	100 - 62.6 - 20 - 0.204 - 0.0118	796541	30.77	130160	113966	58424.5	73429.9	98627.1	54069	573665	556298	1.2982e+06	1.50048e+06	115078	120462	54956.4	66735.9	107976	54069	583230	634272	1.71594e+06	1.7624e+06	TG 56:5		TG 56:5; [M+NH4]+; TG(16:1/18:3/22:1)	TG 56:5; [M+NH4]+; TG(16:1/18:3/22:1)	M+H, M+NH4, M+Na, M+K			-3.24673
15.93_906.7666n	+	906.767	924.8	15.9265	0.6037	0.0216385	0.0447789	-0.08137	-0.703558	11.9325	FG	100 - 62.6 - 0.732 - 0.0273	636663	42.92	83219.5	58541.2	21498.6	42842.7	60675.2	28214.1	585580	368846	955704	1.24497e+06	73576.3	61878.4	20222.4	38937.1	66426.4	28214.1	595343	420545	1.26324e+06	1.46229e+06	TG 56:6		TG 56:6; [M+NH4]+; TG(18:2/18:2/20:2)	TG 56:6; [M+NH4]+; TG(18:2/18:2/20:2)	M+NH4, M+Na, M+K			-1.21204
15.79_922.7838m/z	+		922.784	15.7891	1.4301	0.020902	0.0441176	-0.103313	-0.681152	9.32222	FG	100 - 61.5 - 12	1.10089e+06	37.4	176504	134755	61878.4	88993.1	128335	73312.2	889614	582739	1.70472e+06	2.25407e+06	156052	142436	58205.2	80880.3	140500	73312.2	904447	664418	2.25327e+06	2.64754e+06	TG 56:7		TG 56:7; [M+NH4]+; TG(18:0/18:2/20:5)	TG 56:7; [M+NH4]+; TG(18:0/18:2/20:5)	M+NH4			-2.33159
15.79_904.7509n	+	904.751	927.74	15.7891	0.6324	0.0266149	0.0491002	-0.0543649	-0.686764	9.12422	FG	100 - 63 - 12.8	300863	50.39	53656.4	37267.2	10218	23557.4	40171.5	17756	235071	186019	464707	600761	47438.9	39391.6	9611.43	21409.9	43979.2	17756	238990	212093	614244	705630	TG 56:7		TG 56:7; [M+NH4]+; TG(18:0/18:2/20:5)	TG 56:7; [M+NH4]+; TG(18:0/18:2/20:5)	M+Na, M+K			-1.31728
15.39_902.7353n	+	902.735	920.769	15.3903	0.6739	0.0289246	0.049983	-0.067266	-0.631812	11.0532	FG	100 - 61.5 - 3.48 - 0.397 - 0.00805	502648	51.54	76206.6	54803.9	15113.3	30700.5	50552.4	25824.3	250240	239069	838876	1.15923e+06	67376	57928	14216.2	27901.8	55344.1	25824.3	254412	272578	1.10882e+06	1.36159e+06	TG 56:8		TG 56:8; [M+NH4]+; TG(16:1/18:1/22:6)	TG 56:8; [M+NH4]+; TG(16:1/18:1/22:6)	M+NH4, M+Na, M+K			-1.19849
17.15_940.8448n	+	940.845	958.879	17.1477	0.4264	0.015795	0.0405151	-0.0892721	-0.655423	10.292	FG	100 - 65.5 - 18.9 - 3.28 - 0.00471	832263	34.79	108606	103041	37732.6	74247.4	80697.3	57598	435535	721709	1.05121e+06	1.89526e+06	96021.2	108914	35492.8	67478.9	88346.2	57598	442797	822868	1.38948e+06	2.2261e+06	TG 58:3		TG 58:3; [M+NH4]+; TG(18:0/18:0/22:3)	TG 58:3; [M+NH4]+; TG(18:0/18:0/22:3)	M+H, M+NH4, M+Na, M+K			-1.21917
16.85_938.8289n	+	938.829	956.863	16.8451	0.4674	0.0204526	0.0436674	-0.0569307	-0.665676	7.93591	FG	100 - 68.9 - 23.5 - 0.189	343114	31.1	58884.8	51872.3	23406.1	41549.8	40465.3	30058.1	155030	312440	524037	694007	52061.5	54829.3	22016.7	37762	44300.9	30058.1	157615	356233	692666	815153	TG 58:4		TG 58:4; [M+NH4]+; TG(18:0/20:1/20:3)	TG 58:4; [M+NH4]+; TG(18:0/20:1/20:3)	M+H, M+NH4, M+Na			-1.44945
16.57_936.8106n	+	936.811	954.844	16.5703	1.0014	0.017394	0.0418483	-0.0514943	-0.686673	6.92781	FG	100 - 59.4 - 17 - 3.06	278857	26.99	55101.9	44370.3	25349.9	39671.2	36765.9	28672.1	180553	214298	439096	531667	48716.9	46899.7	23845.1	36054.7	40250.8	28672.1	183563	244335	580392	624475	TG 58:5		TG 58:5; [M+NH4]+; TG(18:1/18:2/22:2)	TG 58:5; [M+NH4]+; TG(18:1/18:2/22:2)	M+NH4, M+Na, M+K			-4.25398
16.38_952.8318m/z	+		952.832	16.3791	0.507	0.014402	0.0389863	-0.0508204	-0.720638	10.7356	FG	100 - 63.7	241898	31.82	30208.1	27437.2	11931.5	19498	23587	15325	317429	129019	312853	434862	26707.7	29001.2	11223.3	17720.5	25822.7	15325	322722	147103	413526	510771	TG 58:6		TG 58:6; [M+NH4]+; TG(18:0/18:3/22:3)	TG 58:6; [M+NH4]+; TG(18:0/18:3/22:3)	M+NH4			-1.12386
16.23_932.7821n	+	932.782	950.816	16.2283	0.5613	0.0226305	0.0458658	-0.0922148	-0.665165	12.9566	FG	100 - 64.4 - 13.5	873135	47.89	100574	85285.5	22079.8	46132.7	82874.6	37706.1	562101	459675	1.43479e+06	1.8714e+06	88919.5	90147.2	20769.2	41927.1	90730	37706.1	571473	524105	1.89649e+06	2.19807e+06	TG 58:7		TG 58:7; [M+NH4]+; TG(18:1/20:2/20:4)	TG 58:7; [M+NH4]+; TG(18:1/20:2/20:4)	M+NH4, M+Na, M+K			-1.38521
15.84_930.7663n	+	930.766	948.8	15.844	1.0856	0.0274562	0.049208	-0.123969	-0.602181	12.6038	FG	100 - 66.7 - 17.3 - 3.58 - 0.00957	1.78677e+06	51.35	205257	186149	48197.1	78315.9	190903	99813.5	502907	842775	3.06037e+06	4.42796e+06	181473	196760	45336.1	71176.4	208998	99813.5	511292	960903	4.04516e+06	5.2009e+06	TG 58:8		TG 58:8; [M+NH4]+; TG(18:0/20:3/20:5)	TG 58:8; [M+NH4]+; TG(18:0/20:3/20:5)	M+NH4, M+Na, M+K			-1.56167
17.46_968.8759n	+	968.876	986.91	17.4641	0.4401	0.00799201	0.030443	-0.0543438	-0.718611	10.2387	FG	100 - 65.5 - 18.8 - 3.1	274905	30.71	33349.3	35447.8	15007.7	22959.4	27483.1	22789.6	302310	233446	275219	540760	29484.9	37468.5	14116.8	20866.4	30088.1	22789.6	307350	266167	363781	635155	TG 60:3		TG 60:3; [M+NH4]+; TG(20:1/20:1/20:1)	TG 60:3; [M+NH4]+; TG(20:1/20:1/20:1)	M+H, M+NH4, M+Na, M+K			-1.29905
16.27_958.7962n	+	958.796	976.83	16.2696	1.345	0.021004	0.0441861	-0.0865286	-0.625047	13.1843	FG	100 - 64 - 43.1 - 4.77	829403	55.01	83390.9	101533	18515.6	35547.3	75555.7	44807.4	327796	408716	1.4086e+06	1.9571e+06	73727.9	107321	17416.5	32306.7	82717.4	44807.4	333262	466003	1.86187e+06	2.29873e+06	TG 60:8		TG 60:8; [M+NH4]+; TG(18:2/20:3/22:3)	TG 60:8; [M+NH4]+; TG(18:2/20:3/22:3)	M+NH4, M+Na, M+K			-2.8891
15.91_956.7805n	+	956.78	974.814	15.9127	0.8381	0.0272682	0.049208	-0.0461499	-0.608599	14.7707	FG	100 - 75.2 - 2.12	241750	61.53	23344.8	26901.3	3446.22	8218.19	19923.7	11016.5	66357.2	110140	448254	572981	20639.7	28434.9	3241.65	7469	21812.2	11016.5	67463.6	125577	592496	673000	TG 60:9		TG 60:9; [M+NH4]+; TG(18:3/20:1/22:5)	TG 60:9; [M+NH4]+; TG(18:3/20:1/22:5)	M+NH4, M+Na, M+K			-2.97378
16.67_986.8278n	+	986.828	1004.86	16.6666	0.7406	0.0177844	0.0421115	-0.0522086	-0.686465	9.19698	FG	100 - 66.8 - 21.1 - 3.58	278970	48.55	40150.3	47808.6	11165.9	20558.1	31980.7	21767.9	280706	130816	381739	579818	35497.8	50534	10503.1	18684	35012	21767.9	285387	149152	504578	681031	TG 62:8		TG 62:8; [M+NH4]+; TG(20:3/20:4/22:1)	TG 62:8; [M+NH4]+; TG(20:3/20:4/22:1)	M+NH4, M+Na			-2.45644
18.77_1147.9971m/z	+		1148	18.7707	0.7977	0.00317155	0.0245747	-0.0663954	-0.652632	21.3108	FG	100 - 83.7 - 32.5 - 8.73 - 1.62 - 0.112	458138	95.9	4349.94	4226.22	78123.3	837.343	19952.8	114698	129504	248189	661298	1.137e+06	3845.88	4467.13	73485.8	761.009	21844.1	114698	131663	282977	874096	1.33547e+06	1148		LMPR03070026	Dolichol-16	M+K		C80H132O	5.52811
10.66_846.6242m/z	-		846.624	10.6604	0.385	0.0107996	0.0254854	-0.0496237	-0.857739	3.43681	FG	100 - 47.1 - 9.69	10903.8	42.04	828.12	1051.9	10085.9	1003.65	2893.73	17741.1	6864.7	11281.7	6504.16	12127.4	626.749	1229.1	10332.9	980.792	3402.88	14779	6707.81	8096.05	7193.79	14671	PC 37:1	PS 40:0	LMGP01011512	PC(17:0/20:1(11Z))	M+FA-H	M-H	C45H88NO8P	1.60751	93.4752
9.89_892.6086m/z	-		892.609	9.89022	0.330067	0.0159992	0.0314559	-0.050371	-0.808993	2.74282	FG	100 - 50.8 - 10.7	13150.6	32.95	1358.48	1887.55	14883.7	1964.55	3878.55	17651.9	9859.69	16102.4	7419.06	14720.2	1028.14	2205.52	15248.3	1919.81	4560.99	14704.7	9634.35	11555.5	8205.7	17807.6	PC 41:6	PS 44:5	LMGP01011755	PC(19:0/22:6(4Z,7Z,10Z,13Z,16Z,19Z))	M+FA-H	M-H	C49H86NO8P	1.52356	92.2859
9.60_892.6087m/z	-		892.609	9.60138	0.288817	0.00816078	0.0216334	-0.0710205	-0.892739	3.10329	FG	100 - 51 - 11.2 - 0.476	21827.3	35.28	2405.36	3754.4	17869.7	3578.73	7559.79	32245.6	14638.8	21681.1	14279.5	26291.4	1820.45	4386.86	18307.4	3497.22	8889.94	26861.9	14304.2	15559	15793.6	31805.7	PC 41:6	PS 44:5	LMGP01012113	PC(22:6(4Z,7Z,10Z,13Z,16Z,19Z)/19:0)	M+FA-H	M-H	C49H86NO8P	1.63285	92.9355
10.54_904.6089m/z	-		904.609	10.5366	0.4676	0.0149776	0.0300981	-0.124549	-0.839777	2.09218	FG	100 - 55.5 - 13.1 - 1.11	84906.8	16.44	27932.3	73636.5	16681.2	25912.6	58752.1	106409	76038.2	69598.4	85686.4	86802.5	21140.1	86041.2	17089.8	25322.4	69089.6	88642.7	74300.4	49945.9	94771.6	105008	PC 42:7		LMGP01011834	PC(20:1(11Z)/22:6(4Z,7Z,10Z,13Z,16Z,19Z))	M+FA-H		C50H86NO8P	1.86823	95.9273
11.28_853.6453m/z	-		853.645	11.2793	0.3851	0.0032945	0.0136742	-0.0537962	-0.937321	2.74259	FG	100 - 49.7	11847.4	20.79	2135.9	3433.21	5460.96	2283.79	8285.02	15834.3	9270.49	11136.3	10798.9	12196.8	1616.52	4011.57	5594.73	2231.77	9742.76	13190.6	9058.62	7991.72	11943.9	14754.9	SM 42:4				M+FA-H
11.60_867.6610m/z	-		867.661	11.5956	0.4538	0.00129572	0.00855961	-0.082642	-0.951894	1.83147	FG	100 - 50.7 - 12.8 - 2.69	39810.5	19.99	17774.3	22003.5	25522.5	16712.3	26672.1	52720.1	33917.5	36001.8	34195.7	42217.6	13452.2	25710.2	26147.7	16331.7	31365	43918	33142.3	25835.9	37821.5	51072.3	SM 43:4				M+FA-H
9.80_773.5926n	+	773.593	774.6	9.7997	0.815633	0.0140731	0.0386755	-0.0576852	-0.807663	2.6713	FG	100 - 43.4 - 8.35	431073	29.32	45503.7	109768	385103	75596.5	190891	317267	380022	329533	528693	599850	40230.9	116025	362243	68704.9	208985	317267	386358	375722	698820	704559	PE 38:1		PE 38:1; [M+H]+; GPEtn(18:0/20:1(13E))	PE 38:1; [M+H]+; GPEtn(18:0/20:1(13E))	M+H, M+Na			-1.79765
10.66_801.6241n	+	801.624	802.631	10.659	0.7245	0.018415	0.0424029	-0.0463136	-0.754645	2.65648	FG	100 - 47.4 - 10.1 - 1.48	304446	31.49	28422.8	52448.6	328268	42110.2	121775	220467	251112	233216	403374	414062	25129.3	55438.5	308782	38271.4	133318	220467	255299	265905	533174	486340	PE 40:1		PE 40:1; [M+H]+; GPEtn(18:1(13Z)/22:0)	PE 40:1; [M+H]+; GPEtn(18:1(13Z)/22:0)	M+H, M+Na			-1.44323
9.61_847.6067n	+	847.607	848.614	9.61103	0.296283	0.0164601	0.0410328	-0.0705337	-0.77057	2.44409	FG	100 - 50.1 - 12.6 - 1.56	728090	30.74	98107.7	179204	736993	167388	307795	571218	604960	526758	922638	1.01487e+06	86739.3	189419	693245	152128	336969	571218	615046	600591	1.21953e+06	1.19203e+06	PE 44:6		PE 44:6; [M+H]+; GPEtn(26:2(5Z,9Z)/18:4(9E,11E,13E,15E))	PE 44:6; [M+H]+; GPEtn(26:2(5Z,9Z)/18:4(9E,11E,13E,15E))	M+H, M+Na			-3.45373
8.06_865.5037m/z	-		865.504	8.06103	0.4401	0.0273871	0.0429513	-0.107956	-0.788044	1.77033	FG	100 - 53.5 - 13.8 - 2.57	89377	23.47	29459.3	30273	95274.9	43255.7	54166.9	114278	79552.8	107707	64030.5	81316.4	22295.7	35372.7	97608.8	42270.6	63697.6	95198.5	77734.6	77293.9	70819.5	98371.7	PG 44:12		PG 44:12; [M-H]-; GPGro(22:6(4Z,7Z,10Z,13Z,16Z,19Z)/22:6(4Z,7Z,10Z,13Z,16Z,19Z))	PG 44:12; [M-H]-; GPGro(22:6(4Z,7Z,10Z,13Z,16Z,19Z)/22:6(4Z,7Z,10Z,13Z,16Z,19Z))	M-H			2.04957
9.79_818.5931m/z	-		818.593	9.79393	0.288783	0.00823373	0.0216334	-0.0507372	-0.903147	4.73794	FG	100 - 41.8 - 7.11	9524.37	46.97	243.99	942.094	5846.74	785.56	2232.78	16330.4	5510.1	10207.2	5428.62	10145.4	184.66	1100.8	5989.97	767.669	2625.64	13603.9	5384.17	7325.02	6004.21	12273.3	PS 38:0		PS 38:0; [M-H]-; GPSer(18:0/20:0)	PS 38:0; [M-H]-; GPSer(18:0/20:0)	M-H			2.41116
6.44_815.5693n	+	815.569	838.559	6.44208	1.82928	0.00910927	0.0321006	-0.0595451	-0.874824	2.40761	FG	100 - 48 - 9.46 - 0.978	448670	13.69	91136.8	115955	365748	82277.6	276656	478948	410475	367426	525974	460528	80576.2	122565	344037	74777	302879	478948	417319	418927	695226	540917	PS 38:2		PS 38:2; [M+Na]+; GPSer(18:1(4E)/20:1(11Z))	PS 38:2; [M+Na]+; GPSer(18:1(4E)/20:1(11Z))	M+Na, M+K			1.41473
15.08_1508.9422m/z	-		1508.94	15.0751	0.3989	9.51093e-06	0.000856119	-0.0529223	-0.93578	63.6826	FG	100 - 95.2 - 31.4	7311	44.48	95.2502	41.6137	190.11	33.3562	213.689	10736.8	4377.7	7595.79	3637.42	10207.3	72.0885	48.6239	194.767	32.5965	251.287	8944.19	4277.65	5450.96	4023.09	12348.2	LMSP0601CI08		LMSP0601CI08	GalNAcbeta1-4(NeuGcalpha2-3)Galbeta1-4Glcbeta-Cer(d18:1/26:1(17Z))	M-H		C75H135N3O27	14.0478	84.4129
12.42_719.5954m/z	-		719.595	12.4208	0.3714	0.000263472	0.00435128	-0.0573998	-0.943364	5.31171	FG	100 - 45.5 - 8.25	10224.6	32.44	844.068	1929.16	1390.63	2135.92	3324.78	14185.8	9284.37	9297.59	5687.12	12668	638.818	2254.14	1424.69	2087.28	3909.78	11817.4	9072.18	6672.23	6290.12	15325	CE 20:3		LMST01020013	20:3 Cholesteryl ester	M+FA-H		C47H78O2	-4.3672	91.47
12.13_678.5605m/z	-		678.56	12.132	0.3851	0.000708551	0.00701126	-0.062045	-0.937553	4.5918	FG	100 - 42.5 - 81.4 - 17.4	12527.5	31.22	1174.36	2955.01	1597.16	2430.19	5484.45	16753.6	10945.4	11699.5	7232.65	16006.5	888.796	3452.81	1636.28	2374.84	6449.43	13956.4	10695.3	8395.88	7999.52	19363.7	Cer 40:3;O3				M+FA-H
12.42_692.5763m/z	-		692.576	12.4208	0.3989	0.000169354	0.00401718	-0.112373	-0.950056	4.87687	FG	100 - 45.5 - 36.4 - 14.4 - 2.33 - 0.0355	39486.2	29.63	4085.28	7937.74	6119.54	8976.21	13364.3	52979.7	35489.8	38059.6	22901.1	48000.7	3091.88	9274.93	6269.44	8771.78	15715.8	44134.2	34678.7	27312.7	25329.3	58068.3	Cer 41:3;O3				M+FA-H
12.41_657.6071n	-	657.607	702.605	12.407	0.3989	9.90988e-05	0.00327326	-0.0865258	-0.951981	4.98525	FG	100 - 44.6 - 10.4 - 1.12	22981.7	27.85	2492.82	4608.42	3522.25	5010.76	7415.42	29772.3	21616.5	22158.4	13448.6	27912.7	1886.65	5384.75	3608.53	4896.65	8720.16	24801.6	21122.4	15901.5	14874.5	33767	Cer 43:4;O2				M-H, M+FA-H
15.05_899.6031n	+	899.603	900.61	15.0464	1.4716	0.00160273	0.0193499	-0.0853358	-0.937201	9.09295	FG	100 - 56.7 - 14.3 - 2.36 - 0.0319	542523	27.2	12235.5	18964.6	143328	8106.71	115685	443148	507643	382360	749056	630406	10817.7	20045.7	134820	7367.69	126651	443148	516108	435953	990093	740449	900.61				M+H, M+Na
6.71_954.5516m/z	-		954.552	6.71325	0.94895	0.0163208	0.0317978	-0.0467054	-0.796206	4.97539	FG	100 - 50.9 - 4.4	8384.39	56.29	467.779	558.661	4236.56	552.773	2610.08	14684	9327.56	1554.45	7228.71	9127.26	354.031	652.773	4340.35	540.183	3069.32	12232.3	9114.38	1115.52	7995.16	11041.6	PS 46:11	MIPC 34:2;O3			M+FA-H	M-H
7.54_882.5516m/z	-		882.552	7.53842	0.24755	0.0323817	0.0469007	-0.0526232	-0.698623	2.11127	FG	100 - 48.8 - 9.79 - 0.424	18100.3	25.87	4854.21	2644.5	21291.6	4822.79	9252.77	22929.4	20520.5	10465.4	18560.4	18025.5	3673.83	3089.99	21813.2	4712.95	10880.8	19101.1	20051.5	7510.25	20528.4	21806.2	PS 40:5	IPC 41:6;O3	PS 40:5; [M-H]-; GPSer(20:3(5Z,8Z,11Z)/20:2(5Z,8Z))	PS 40:5; [M-H]-; GPSer(20:3(5Z,8Z,11Z)/20:2(5Z,8Z))	M+FA-H	M-H		2.2712
7.21_882.5517m/z	-		882.552	7.20835	0.34385	0.032415	0.0469007	-0.0589052	-0.706216	2.0248	FG	100 - 48.5 - 10.6 - 0.562	23371.5	24.81	7225.27	4163.4	26804.9	6555.53	12964	29326.1	26274.9	13868.4	23559.5	23828.5	5468.32	4864.77	27461.5	6406.23	15245	24429.8	25674.4	9952.36	26057.5	28826.2	PS 40:5	IPC 41:6;O3	PS 40:5; [M-H]-; GPSer(20:3(5Z,8Z,11Z)/20:2(5Z,8Z))	PS 40:5; [M-H]-; GPSer(20:3(5Z,8Z,11Z)/20:2(5Z,8Z))	M+FA-H	M-H		2.44089
6.45_882.5519m/z	-		882.552	6.45195	0.88015	0.00473022	0.016723	-0.0720649	-0.940652	3.23762	FG	100 - 49.4 - 3.75 - 0.0836	19137.4	18.92	3156.67	2939.15	11876.2	2022.94	9559.71	22889	18388.3	20955.4	13345.8	20108.2	2389.07	3434.28	12167.2	1976.87	11241.7	19067.5	17968.1	15038.2	14760.9	24325.7	PS 40:5	IPC 41:6;O3	PS 40:5; [M-H]-; GPSer(20:3(5Z,8Z,11Z)/20:2(5Z,8Z))	PS 40:5; [M-H]-; GPSer(20:3(5Z,8Z,11Z)/20:2(5Z,8Z))	M+FA-H	M-H		2.67883
10.41_947.5879n	-	947.588	946.581	10.4128	0.3989	0.014343	0.0296095	-0.0584044	-0.730536	1.56363	FG	100 - 51.9 - 12.5 - 1.4	27917.7	8.39	17569.4	17511.8	11038.2	14741.9	28410.8	27169.7	24745.8	28456.3	27974.2	31242.6	13297.1	20461.8	11308.6	14406.2	33409.7	22633.5	24180.2	20421.1	30940.2	37795.4	Hex2Cer 36:4;O6	PS 45:8			M-H, M+FA-H	M+FA-H
10.54_973.6036n	-	973.604	972.596	10.5366	0.3851	0.0163381	0.0317978	-0.0528792	-0.83344	2.17482	FG	100 - 53.5 - 11 - 0.596	14913.5	17.56	4294.14	13294.7	2493.5	4469.45	9734.85	18975.1	13407.5	11987.5	15239.9	14957.4	3249.94	15534.3	2554.58	4367.66	11447.7	15807	13101.1	8602.56	16855.8	18094.6	Hex2Cer 38:5;O6	PS 47:9			M-H, M+FA-H	M+FA-H
14.65_1344.9364m/z	-		1344.94	14.6488	0.5226	0.0072956	0.0204217	-0.0685202	-0.878403	7.71127	FG	100 - 83.8 - 60.7 - 47.5	13836.3	34.11	52.4465	96.3598	2711.79	68.9115	6041.97	14094.6	11634.2	21886.4	10188.4	11377.8	39.6932	112.593	2778.21	67.342	7105.05	11741.4	11368.3	15706.3	11268.7	13764.2
14.87_1346.9513m/z	-		1346.95	14.8688	0.4951	0.00752325	0.0207079	-0.077207	-0.949249	26.0956	FG	100 - 82.7 - 35.8 - 5.48	15702.4	40.63	60.5413	42.7123	1678.32	0	1227.06	22663.3	9575.83	16597.5	8734.22	20941.1	45.8196	49.9076	1719.43	0	1442.96	18879.4	9356.97	11910.9	9660.3	25333.3
15.08_1372.9673m/z	-		1372.97	15.0751	0.9902	0.00429761	0.0157724	-0.187347	-0.96411	14.7705	FG	100 - 89.7 - 40.2 - 11.2 - 0.914	92995.4	33.9	155.888	444.437	16825.4	102.429	13952	126314	64716.1	101746	55322	116879	117.981	519.307	17237.6	100.096	16406.9	105225	63237	73015.6	61187.8	141394
13.80_1404.9569m/z	-		1404.96	13.7961	0.8664	3.20578e-06	0.000370608	-0.0595439	-0.844053	149.539	FG	100 - 82.5 - 22.7 - 1.18	11062.9	55.56	108.487	30.2165	118.073	33.1076	80.0161	24274.4	5017.15	7058.05	4537.32	14427.4	82.1062	35.3067	120.965	32.3536	94.0949	20221.6	4902.49	5065.07	5018.41	17453.4
15.06_1440.9555m/z	-		1440.96	15.0613	0.7289	0.000412406	0.00560901	-0.0934245	-0.959114	27.9059	FG	100 - 91.8 - 35.9 - 4.03	22327.8	35.75	160.471	57.1593	2089.85	265.201	1427.88	30663.3	14388.2	24844.7	13395.7	28347.2	121.45	66.7883	2141.04	259.161	1679.11	25543.8	14059.4	17829.3	14816	34292.8
10.31_759.5768n	+	759.577	760.584	10.305	0.6008	0.00841143	0.031022	0.163747	0.790893	1.50872	GS	100 - 46.6 - 11 - 1.59	6.14748e+06	14.66	4.72369e+06	6.89735e+06	6.11949e+06	6.95261e+06	6.04424e+06	5.0706e+06	3.1167e+06	3.96878e+06	4.91119e+06	3.3059e+06	4.17633e+06	7.29054e+06	5.75623e+06	6.31879e+06	6.61715e+06	5.0706e+06	3.16867e+06	4.52506e+06	6.49155e+06	3.88298e+06	PC 34:1		PC 34:1; [M+H]+; GPCho(18:0/16:1(9Z))	PC 34:1; [M+H]+; GPCho(18:0/16:1(9Z))	M+H, M+Na, M+K			-2.06807
9.69_758.5685m/z	+		758.568	9.69188	0.609383	0.000505117	0.0129901	0.106896	0.879951	2.11505	GS	100 - 43.3 - 9.37 - 0.898	1.60719e+06	13.47	1.35065e+06	1.69461e+06	1.39571e+06	2.35295e+06	1.24203e+06	815394	636290	834230	851615	661890	1.19414e+06	1.79121e+06	1.31286e+06	2.13845e+06	1.35976e+06	815394	646899	951160	1.12565e+06	777429	PC 34:2		PC 34:2; [M+H]+; GPCho(18:2(9Z,12Z)/16:0)	PC 34:2; [M+H]+; GPCho(18:2(9Z,12Z)/16:0)	M+H			-1.94476
9.14_756.5533m/z	+		756.553	9.13508	0.614	0.000384171	0.0114922	0.0454556	0.917203	2.43285	GS	100 - 42.6 - 9.36 - 0.111	244746	23.38	201047	265014	231401	333556	192711	95348.4	70111	136137	116283	85123.5	177751	280121	217665	303149	210977	95348.4	71280	155218	153701	99982.5	PC 34:3		PC 34:3; [M+H]+; GPCho(14:1(9Z)/20:2(11Z,14Z))	PC 34:3; [M+H]+; GPCho(14:1(9Z)/20:2(11Z,14Z))	M+H			-1.32192
10.47_785.5926n	+	785.593	786.6	10.468	0.6011	0.018156	0.0423293	0.0791694	0.726055	1.5362	GS	100 - 47.2 - 10.7 - 1.65	1.53908e+06	18.22	1.14967e+06	2.0317e+06	1.18675e+06	1.57435e+06	1.75291e+06	1.10409e+06	714278	1.08812e+06	1.16929e+06	933592	1.01645e+06	2.14751e+06	1.11631e+06	1.43083e+06	1.91906e+06	1.10409e+06	726187	1.24063e+06	1.54555e+06	1.09656e+06	PC 36:2		PC 36:2; [M+H]+; GPCho(18:1(9Z)/18:1(6Z))	PC 36:2; [M+H]+; GPCho(18:1(9Z)/18:1(6Z))	M+H, M+K			-1.80616
9.88_784.5844m/z	+		784.584	9.8808	0.775617	0.000179578	0.00805794	0.118134	0.928566	2.67226	GS	100 - 46.2 - 10.2	1.51215e+06	22.1	1.10989e+06	1.75908e+06	1.401e+06	1.94219e+06	1.34859e+06	635297	394444	695654	654641	449314	981283	1.85936e+06	1.31783e+06	1.76513e+06	1.47641e+06	635297	401020	793161	865297	527746	PC 36:3		PC 36:3; [M+H]+; GPCho(18:1(9E)/18:2(6Z,9Z))	PC 36:3; [M+H]+; GPCho(18:1(9E)/18:2(6Z,9Z))	M+H			-1.58865
9.31_782.5691m/z	+		782.569	9.31182	0.313283	0.00135682	0.0180129	0.0530804	0.835952	2.2959	GS	100 - 45.9 - 4.44 - 0.555 - 0.0289	396177	17.43	342296	407901	330269	636160	264257	156284	139670	195549	212130	159159	302632	431153	310664	578166	289305	156284	141999	222958	280391	186942	PC 36:4		PC 36:4; [M+H]+; GPCho(18:3(6Z,9Z,12Z)/18:1(4E))	PC 36:4; [M+H]+; GPCho(18:3(6Z,9Z,12Z)/18:1(4E))	M+H			-1.05619
9.14_779.5451n	+	779.545	780.552	9.13508	1.20498	0.000709817	0.0139873	0.235752	0.921004	2.00497	GS	100 - 47.1 - 10.2 - 1.37	7.64987e+06	17.86	5.97083e+06	7.22273e+06	8.28457e+06	9.60636e+06	7.16483e+06	4.27031e+06	3.55269e+06	4.65265e+06	4.05884e+06	2.54276e+06	5.27895e+06	7.63446e+06	7.79279e+06	8.73063e+06	7.84396e+06	4.27031e+06	3.61192e+06	5.30478e+06	5.36493e+06	2.98662e+06	PC 36:5		PC 36:5; [M+H]+; GPCho(18:4(9E,11E,13E,15E)/18:1(4E))	PC 36:5; [M+H]+; GPCho(18:4(9E,11E,13E,15E)/18:1(4E))	M+H, M+Na, M+K			-2.47992
9.80_807.5766n	+	807.577	808.584	9.7997	0.885183	0.00692281	0.0289993	0.128003	0.817541	1.65902	GS	100 - 50 - 10.4 - 1.12	3.26869e+06	20.85	2.3005e+06	3.00428e+06	3.16642e+06	3.55246e+06	4.3198e+06	1.90364e+06	1.63563e+06	2.46551e+06	2.31616e+06	1.53034e+06	2.03392e+06	3.17554e+06	2.97846e+06	3.22861e+06	4.72925e+06	1.90364e+06	1.66291e+06	2.81109e+06	3.06147e+06	1.79747e+06	PC 38:5		PC 38:5; [M+H]+; GPCho(20:3(8Z,11Z,14Z)/18:2(9Z,11Z))	PC 38:5; [M+H]+; GPCho(20:3(8Z,11Z,14Z)/18:2(9Z,11Z))	M+H, M+K			-2.13392
9.56_805.5604n	+	805.56	806.568	9.55722	0.881683	0.00166468	0.0195386	0.503277	0.91534	1.66681	GS	100 - 51.3 - 12.9 - 1.87	4.29045e+07	6.34	4.22477e+07	3.9438e+07	4.23045e+07	4.35852e+07	4.69472e+07	3.15156e+07	2.47922e+07	3.10665e+07	2.427e+07	1.70584e+07	3.73522e+07	4.16862e+07	3.97933e+07	3.96119e+07	5.13971e+07	3.15156e+07	2.52055e+07	3.54209e+07	3.20798e+07	2.00361e+07	PC 38:6		PC 38:6; [M+H]+; GPCho(20:4(7E,10E,13E,16E)/18:2(2E,4E))	PC 38:6; [M+H]+; GPCho(20:4(7E,10E,13E,16E)/18:2(2E,4E))	M+H, M+K			-2.80685
8.88_803.5454n	+	803.545	804.553	8.87567	1.3563	0.0237107	0.0465897	0.133544	0.735083	1.51124	GS	100 - 50.2 - 11.7 - 1.47	4.4762e+06	19.49	3.23211e+06	5.13899e+06	4.16329e+06	4.39378e+06	5.45284e+06	3.61902e+06	2.21745e+06	3.58036e+06	3.32367e+06	2.06922e+06	2.85758e+06	5.43194e+06	3.91615e+06	3.99323e+06	5.96969e+06	3.61902e+06	2.25442e+06	4.0822e+06	4.39319e+06	2.43042e+06	PC 38:7		PC 38:7; [M+H]+; GPCho(20:4(5Z,8Z,11Z,14Z)/18:3(6Z,9Z,12Z))	PC 38:7; [M+H]+; GPCho(20:4(5Z,8Z,11Z,14Z)/18:3(6Z,9Z,12Z))	M+H, M+Na, M+K			-2.10754
9.11_829.5607n	+	829.561	830.568	9.10808	0.72405	9.51564e-05	0.0066088	0.185374	0.948413	2.57231	GS	100 - 52.4 - 12.2 - 2.01	3.64313e+06	13.66	3.02474e+06	3.64141e+06	3.72586e+06	4.38948e+06	3.43418e+06	1.9323e+06	986548	1.51497e+06	1.5305e+06	1.11712e+06	2.67424e+06	3.84899e+06	3.50469e+06	3.98933e+06	3.75969e+06	1.9323e+06	1.003e+06	1.72731e+06	2.023e+06	1.31212e+06	PC 40:8		PC 40:8; [M+H]+; GPCho(20:4(7E,10E,13E,16E)/20:4(5E,8E,11E,14E))	PC 40:8; [M+H]+; GPCho(20:4(7E,10E,13E,16E)/20:4(5E,8E,11E,14E))	M+H, M+Na, M+K			-2.38922
8.56_827.5457n	+	827.546	828.553	8.56018	0.658633	0.00108516	0.0164133	0.0856741	0.858975	2.19215	GS	100 - 51.4 - 12.1 - 1.99 - 0.321 - 0.0231	1.00581e+06	22.1	992284	988872	855386	1.47342e+06	719078	539616	329207	434221	580627	410442	877302	1.04524e+06	804609	1.3391e+06	787236	539616	334696	495083	767466	482089	PC 40:9		PC 40:9; [M+H]+; GPCho(20:5(5Z,8Z,11Z,14Z,17Z)/20:4(5Z,8Z,11Z,14Z))	PC 40:9; [M+H]+; GPCho(20:5(5Z,8Z,11Z,14Z,17Z)/20:4(5Z,8Z,11Z,14Z))	M+H, M+Na, M+K			-1.68269
9.16_879.5762n	+	879.576	880.583	9.16212	0.503533	0.002296	0.0210256	0.065394	0.835244	2.01995	GS	100 - 53.8 - 13.7 - 2.47 - 0.252	635344	19.14	400540	742461	546122	648593	839002	376423	262775	367357	323191	242925	354127	784785	513704	589466	918528	376423	267156	418847	427190	285330	PC 44:1		PC 44:11; [M+H]+; GPCho(22:5(4Z,7Z,10Z,13Z,16Z)/22:6(4Z,7Z,10Z,13Z,16Z,19Z))	PC 44:11; [M+H]+; GPCho(22:5(4Z,7Z,10Z,13Z,16Z)/22:6(4Z,7Z,10Z,13Z,16Z,19Z))	M+H, M+K			-2.44023
11.99_812.6765n	+	812.676	813.684	11.9931	0.729	0.00170404	0.0195386	0.103592	0.881847	1.58101	GS	100 - 51.9 - 13.3 - 2.08	2.14358e+06	15.01	1.75822e+06	1.95396e+06	1.99806e+06	2.33376e+06	2.67387e+06	1.1684e+06	1.17148e+06	1.66041e+06	1.41715e+06	1.36171e+06	1.55448e+06	2.06535e+06	1.87946e+06	2.12101e+06	2.92732e+06	1.1684e+06	1.19101e+06	1.89314e+06	1.87317e+06	1.59941e+06	SM 42:2		SM 42:2; [M]+; SM(d18:1(4E)/24:1(15Z))	SM 42:2; [M]+; SM(d18:1(4E)/24:1(15Z))	M+H, M+Na, M+K			-1.45843
9.71_876.5775m/z	-		876.578	9.71142	0.77015	0.000110702	0.00338867	0.264973	0.906029	1.61786	GS	100 - 54.5 - 14.7 - 2.58	441724	9.74	496609	433580	394469	409612	474351	284970	311522	225879	262696	280085	375850	506621	404132	400283	557813	237392	304403	162097	290550	338829	PC 40:7		LMGP01011889	PC(20:3(8Z,11Z,14Z)/20:4(5Z,8Z,11Z,14Z))	M+FA-H		C48H82NO8P	1.81659	98.1802
8.54_909.5744n	-	909.574	890.557	8.54238	0.302567	0.00640086	0.018877	0.0478057	0.883808	2.08766	GS	100 - 47.4 - 9.18 - 0.771	11597.3	17.98	12607.9	13964.3	8533.54	10623.5	12257.4	3024.06	6637.86	7001.95	7780.63	3331.33	9542.09	16316.7	8742.58	10381.6	14414	2519.16	6486.15	5024.81	8605.6	4030.05	PC 40:8;O				M+FA-H
9.15_924.5778m/z	-		924.578	9.14752	0.453867	0.00527733	0.0175827	0.0461898	0.710745	1.50427	GS	100 - 56.5 - 13.1 - 1.24	18445.5	8.42	14680.2	20705.6	14387.5	18956.7	23497.7	12046.6	12961.2	13444.2	12117	10741.6	11110.4	24193.6	14739.9	18525	27632.2	10035.3	12664.9	9647.98	13401.8	12994.5	PC 44:11				M+FA-H
9.31_736.4936m/z	-		736.494	9.31257	0.357583	0.000243377	0.00413762	0.0640036	0.856037	2.91032	GS	100 - 42.6 - 7.56 - 0.135	16403.2	8.25	16212.3	14861.5	18638.1	23371.3	8933.02	5211.15	5467.5	5501.99	6432.51	5567.99	12270	17365	19094.6	22839	10504.8	4341.1	5342.54	3948.4	7114.54	6735.82	PE 36:5		PE 36:5; [M-H]-; GPEtn(18:3(9Z,12Z,15Z)/18:2(9Z,11Z))	PE 36:5; [M-H]-; GPEtn(18:3(9Z,12Z,15Z)/18:2(9Z,11Z))	M-H			2.52595
9.48_762.5091m/z	-		762.509	9.4776	0.275067	2.76863e-05	0.00166573	0.110829	0.93244	2.23775	GS	100 - 45.3 - 10.2 - 0.741	53825.8	12.38	51293.3	48936.2	56316.5	68877.3	43705.7	20758.4	28402.2	22301	25493.1	23312.9	38820.5	57180	57696	67308.7	51395.7	17292.6	27753.1	16003.9	28196.1	28202.5	PE 38:6		PE 38:6; [M-H]-; GPEtn(16:1(9Z)/22:5(4Z,7Z,10Z,13Z,16Z))	PE 38:6; [M-H]-; GPEtn(16:1(9Z)/22:5(4Z,7Z,10Z,13Z,16Z))	M-H			2.23276
9.73_762.5091m/z	-		762.509	9.72517	0.385067	5.09556e-05	0.00230688	0.252857	0.987936	2.57131	GS	100 - 47.9 - 11 - 1.51	245219	12.11	283496	222907	225661	271266	222767	66971.6	94773.9	84193.5	132508	98390.1	214559	260458	231188	265088	261963	55790.1	92607.9	60419.8	146558	119026	PE 38:6		PE 38:6; [M-H]-; GPEtn(16:1(9Z)/22:5(4Z,7Z,10Z,13Z,16Z))	PE 38:6; [M-H]-; GPEtn(16:1(9Z)/22:5(4Z,7Z,10Z,13Z,16Z))	M-H			2.28628
8.87_760.4934m/z	-		760.493	8.87247	0.1788	0.00099261	0.00780216	0.0532364	0.845491	2.86677	GS	100 - 41.7 - 8.01	12105.8	22.12	12694.1	8118.37	14294.5	18233.1	7189.27	3152.99	5487.48	4816.81	4031.8	3625	9607.28	9485.98	14644.6	17817.8	8454.22	2626.57	5362.07	3456.69	4459.29	4385.31	PE 38:7		PE 38:7; [M-H]-; GPEtn(18:2(6Z,9Z)/20:5(5Z,8Z,11Z,14Z,17Z))	PE 38:7; [M-H]-; GPEtn(18:2(6Z,9Z)/20:5(5Z,8Z,11Z,14Z,17Z))	M-H			2.1338
9.89_788.5250m/z	-		788.525	9.89022	0.7152	0.000138827	0.00373452	0.222961	0.97128	1.64283	GS	100 - 50 - 12.5 - 1.93	307468	10.82	335648	284024	260771	325245	331653	163187	213212	166883	205260	187249	254030	331870	267159	317837	390007	135941	208339	119760	227024	226522	PE 40:7		PE 40:7; [M-H]-; GPEtn(18:1(17Z)/22:6(4Z,7Z,10Z,13Z,16Z,19Z))	PE 40:7; [M-H]-; GPEtn(18:1(17Z)/22:6(4Z,7Z,10Z,13Z,16Z,19Z))	M-H			2.49525
9.29_786.5092m/z	-		786.509	9.28505	0.508883	0.000485219	0.00591439	0.141133	0.942515	2.13108	GS	100 - 48.4 - 11.4 - 1.55	95653.2	19.13	111294	69688.7	97565.1	118803	80914.9	32755.6	56011	48072.6	46200.7	41384.5	84231.2	81428.4	99955.1	116097	95151.9	27286.8	54730.9	34498.3	51099.3	50064.5	PE 40:8		PE 40:8; [M-H]-; GPEtn(18:2(6Z,9Z)/22:6(4Z,7Z,10Z,13Z,16Z,19Z))	PE 40:8; [M-H]-; GPEtn(18:2(6Z,9Z)/22:6(4Z,7Z,10Z,13Z,16Z,19Z))	M-H			2.34085
8.72_784.4935m/z	-		784.494	8.72117	0.3851	0.00807596	0.0216334	0.0458339	0.800984	2.08575	GS	100 - 46.4 - 9.15 - 0.198	12726.6	8.52	17561.1	8918.1	11071.9	18860.3	7221.73	5591.99	6766.05	6054.67	5616.57	6479.36	13290.9	10420.4	11343.2	18430.8	8492.39	4658.35	6611.41	4345.01	6212.09	7838.34	PE 40:9		PE 40:9; [M-H]-; GPEtn(18:4(6Z,9Z,12Z,15Z)/22:5(7Z,10Z,13Z,16Z,19Z))	PE 40:9; [M-H]-; GPEtn(18:4(6Z,9Z,12Z,15Z)/22:5(7Z,10Z,13Z,16Z,19Z))	M-H			2.2391
9.71_835.5742n	-	835.574	816.556	9.71142	0.3576	0.000136323	0.00373452	0.0579136	0.911936	1.76927	GS	100 - 43.5 - 8.03	18537.1	10.9	20509.7	18315.9	16158.2	17043.4	20658.1	10370.7	12541.5	8211.51	10227.5	11035	15522.4	21401.4	16554	16655.3	24292.9	8639.18	12254.9	5892.83	11311.9	13349.5	PE 42:7				M-H
9.01_857.5197m/z	-		857.52	9.00998	0.357583	0.0201131	0.0359381	0.0696043	0.705836	1.69113	GS	100 - 48.5 - 11.6 - 1.31	39635.3	26.64	60425.1	34157.5	43530.2	30345.3	29718.5	20211.8	16092.3	25601.4	32716.6	22564	45731.7	39911.6	44596.6	29654.2	34947.4	16837.3	15724.5	18372.3	36185.5	27296.5	PI 36:4		PI 36:4; [M-H]-; GPIns(18:2(9Z,11Z)/18:2(9Z,12Z))	PI 36:4; [M-H]-; GPIns(18:2(9Z,11Z)/18:2(9Z,12Z))	M-H			2.03139
8.90_881.5200m/z	-		881.52	8.89997	0.330083	0.0122327	0.0272713	0.0500062	0.802153	2.03135	GS	100 - 49.9 - 9.74 - 0.56	14722	29.96	20348	16622.1	15538.2	12436.1	8665.74	4232.32	7291.62	7627.09	11764	5322.16	15400.1	19422.2	15918.8	12152.9	10190.5	3525.69	7124.97	5473.43	13011.3	6438.43	PI 38:6		PI 38:6; [M-H]-; GPIns(20:4(5Z,8Z,11Z,14Z)/18:2(6Z,9Z))	PI 38:6; [M-H]-; GPIns(20:4(5Z,8Z,11Z,14Z)/18:2(6Z,9Z))	M-H			2.25187
8.95_806.4992m/z	-		806.499	8.95498	0.330067	0.00151434	0.00907373	0.0492763	0.716068	1.72096	GS	100 - 44.5 - 9.83 - 0.262	16050.3	10.73	13038.2	14389.1	21665.7	18165.7	12992.8	10311.8	8489.34	10320.8	9341.77	8168.23	9867.73	16813.1	22196.5	17751.9	15278.9	8590.12	8295.32	7406.52	10332.3	9881.43	PS 38:6		PS 38:6; [M-H]-; GPSer(20:3(8Z,11Z,14Z)/18:3(9Z,12Z,15Z))	PS 38:6; [M-H]-; GPSer(20:3(8Z,11Z,14Z)/18:3(9Z,12Z,15Z))	M-H			2.47805
9.74_830.4970m/z	-		830.497	9.73892	0.385067	0.000270518	0.00440472	0.0767926	0.948289	2.2083	GS	100 - 44.3 - 9.21 - 0.292	27337.2	19.65	35529	23160.1	25376.1	31302.4	21318.5	9430.34	12175.1	11982.2	16213.4	12095.4	26889.5	27061.6	25997.7	30589.4	25069.4	7855.86	11896.9	8598.78	17932.4	14632.3	PS 40:8		PS 40:8; [M-H]-; GPSer(18:4(6Z,9Z,12Z,15Z)/22:4(7Z,10Z,13Z,16Z))	PS 40:8; [M-H]-; GPSer(18:4(6Z,9Z,12Z,15Z)/22:4(7Z,10Z,13Z,16Z))	M-H			-0.228887
9.29_855.5039n	-	855.504	854.497	9.28505	0.330083	0.000894582	0.00778499	0.0549754	0.922629	2.03888	GS	100 - 47.8 - 10.2	15621.3	16.85	18895	10963.4	15952.2	19516.2	12779.7	5932.86	8998.15	8520.34	8152.5	6704.73	14300.4	12810.3	16343	19071.7	15028.3	4942.32	8792.5	6114.45	9016.9	8110.97	PS 42:10		PS 42:10; [M-H]-; GPSer(20:4(5E,8E,11E,14E)/22:6(4Z,7Z,10Z,13Z,16Z,19Z))	PS 42:10; [M-H]-; GPSer(20:4(5E,8E,11E,14E)/22:6(4Z,7Z,10Z,13Z,16Z,19Z))	M-H, M+FA-H			-0.655736
8.53_863.5666n	+	863.567	846.563	8.53267	0.535867	0.00171091	0.0195386	0.0486303	0.888447	2.53683	GS	100 - 49.6 - 9.08 - 1.34	274829	22.87	229190	359498	203992	268056	313412	133726	108321	162174	80029.3	57427.8	202632	379991	191883	243619	343119	133726	110128	184906	105782	67452.3	PS 42:6		PS 42:6; [M+H]+; GPSer(22:2(13Z,16Z)/20:4(5Z,8Z,11Z,14Z))	PS 42:6; [M+H]+; GPSer(22:2(13Z,16Z)/20:4(5Z,8Z,11Z,14Z))	M+H-H2O, M+H, M+Na			-1.81057
8.94_871.5714n	+	871.571	872.579	8.94375	4.05313	0.0212427	0.0443691	0.101582	0.78411	2.86197	GS	100 - 53.1 - 12.2 - 2.13 - 0.14	1.26279e+06	37.45	1.13328e+06	1.80418e+06	702745	976380	1.69735e+06	546013	511382	781722	282754	84284.4	1.00196e+06	1.90703e+06	661029	887371	1.85823e+06	546013	519909	891292	373741	98997	PS O-44:9				M+H, M+Na, M+K
15.16_1545.9803m/z	-		1545.98	15.1576	0.4401	4.32003e-05	0.00208092	0.0636538	0.972443	2.13381	GS	100 - 94.1 - 49 - 16.2 - 0.708	18141.1	13.69	19748.2	17739.5	16533.6	21444.3	15239.8	6583.35	10400.3	8395.98	8658.25	8470.68	14946.1	20727.9	16938.6	20955.9	17921.3	5484.2	10162.6	6025.2	9576.28	10247.3	CL 80:15		CL 80:15; [M-H]-; CL(18:2/20:4/22:6/20:3)	CL 80:15; [M-H]-; CL(18:2/20:4/22:6/20:3)	M-H			0.123813
14.81_1543.9646m/z	-		1543.96	14.8138	0.3026	4.11461e-05	0.00206814	0.0776511	0.961361	2.77233	GS	100 - 98.4 - 53.2 - 19.8 - 2.69	22488.1	17.49	23533.9	20733.1	20690.3	28806.4	18676.8	5483.98	7807.14	9919.53	9374.07	7973.47	17811.3	24225.8	21197.2	28150.3	21963	4568.38	7628.71	7118.55	10368	9645.82	CL 80:16		CL 80:16; [M-H]-; CL(18:2/20:4/22:6/20:4)	CL 80:16; [M-H]-; CL(18:2/20:4/22:6/20:4)	M-H			0.144016
14.50_1541.9488m/z	-		1541.95	14.4975	0.275	0.000410858	0.00560901	0.0497012	0.924662	3.93149	GS	100 - 98.8 - 45.1 - 7.76	8396.39	30.31	10229.2	8585.29	6880.53	11312	4974.94	1044.34	1944.38	1818.32	3053.32	2818.01	7741.76	10031.6	7049.08	11054.4	5850.29	869.98	1899.94	1304.88	3377.06	3409.05	CL 80:17		CL 80:17; [M-H]-; CL(18:3/20:4/20:4/22:6)	CL 80:17; [M-H]-; CL(18:3/20:4/20:4/22:6)	M-H			0.0227725
14.62_1591.9641m/z	-		1591.96	14.6212	0.2476	0.000452203	0.00591439	0.0523969	0.957821	2.21993	GS	97 - 100 - 55.9 - 19.6 - 0.571	11916.8	10.45	12615.2	11534	10026.8	12087.6	13320.4	3260.44	4761.47	6603.01	7047.99	5167.59	9547.58	13477	10272.4	11812.3	15664.1	2716.08	4652.65	4738.52	7795.27	6251.44	CL 84:20		CL 84:20; [M-H]-; CL(18:2/22:6/22:6/22:6)	CL 84:20; [M-H]-; CL(18:2/22:6/22:6/22:6)	M-H			-0.173173
9.11_942.5492m/z	-		942.549	9.10627	0.398833	5.4239e-05	0.00232235	0.0540828	0.937759	1.97132	GS	100 - 51.5 - 11.7 - 0.279	14146.6	12.27	15708.7	12672.6	13673.6	16228.9	12449.1	7761.19	8826.98	6016.01	6368.58	6908.27	11888.9	14807.4	14008.6	15859.3	14639.5	6465.39	8625.24	4317.27	7043.83	8357.21	PS 45:10				M+FA-H
9.74_899.4913n	-	899.491	898.484	9.73892	0.302583	0.00101469	0.00786176	0.0481475	0.9141	2.02028	GS	100 - 44 - 8.89	12403.1	15.96	16749.8	9760.31	11565	14714.7	9225.72	4766.73	6288.54	6407.08	7455.78	5778.37	12676.8	11404.5	11848.3	14379.5	10849	3970.88	6144.82	4597.91	8246.31	6990.33	MIPC 30:2;O3	PS 42:11			M-H, M+FA-H	M+FA-H
